# Supplementary material for: Genome-wide discovery of somatic regulatory variants in diffuse large B-cell lymphoma
Source: Nat Commun. 2018 Oct 1;9:4001. doi: 10.1038/s41467-018-06354-3 (PMC6167379; doi:10.1038/s41467-018-06354-3)
Supplement: Supplementary file 3 — Supplementary Data 1 [file 41467_2018_6354_MOESM3_ESM.xlsx]

## Sheet: Metadata
Case ID	Case ID (Alternate)	Discovery cohort	Validation cohort	WGS data	RNA-seq data	CAPP-seq data	SNP6.0 data	Cell-of-origin (COO)	FCGR2B amplification	FCGR2B expression	NFKBIZ 3'UTR SNVs/indels	NFKBIZ gains	NFKBIZ SVs	Any NFKBIZ	ABC	GCB
02-20170		1	0	1	0	0	0	U			0		0
04-24937		1	0	1	1	0	0	ABC		9.52	0		0
05-24006		1	0	1	0	0	0	U			0		0
05-24561		1	0	1	0	0	0	U			0		0
06-14634		1	0	1	0	0	0	GCB			0		0
06-30145		1	0	1	0	0	0	GCB			0		0
06-34043		1	0	1	0	0	0	ABC			1		0
07-17613		1	0	1	0	0	0	ABC			0		0
09-31233		1	0	1	1	0	0	ABC		12.337	0		0
09-37629		1	0	1	1	0	0	GCB		6.322	0		0
10-10826		1	0	1	1	0	0	U		9.206	0		0
10-31625		1	0	1	1	0	0	GCB		11.107	0		0
10-40676		1	0	1	1	0	0	ABC		8.89	0		0
11-35935		1	0	1	1	0	0	ABC		10.719	0		0
13-22818		1	0	1	1	0	0	U		12.012	0		0
13-26601		1	0	1	1	0	0	GCB		11.396	0		0
13-30451		1	0	1	1	0	0	ABC		9.422	1		0
13-31210		1	0	1	1	0	0	GCB		6.82	0		0
14-11247		1	0	1	1	0	0	GCB		9.993	0		0
14-13959		1	0	1	1	0	0	GCB	1	15.718	0		0
14-16281		1	0	1	1	0	0	GCB		9.752	0		0
14-16707		1	0	1	1	0	0	GCB		8.686	0		0
14-20962		1	0	1	1	0	0	GCB		9.227	1		0
14-23891		1	0	1	1	0	0	ABC		10.673	0		0
14-25466		1	0	1	1	0	0	ABC		11.72	0		0
14-27873		1	0	1	1	0	0	ABC		7.283	0		0
14-32442		1	0	1	1	0	0	GCB		9.926	0		0
14-33262		1	0	1	1	0	0	U		10.656	0		0
14-33436		1	0	1	1	0	0	GCB		10.463	0		0
14-35026		1	0	1	1	0	0	GCB		8.854	0		0
14-35632		1	0	1	1	0	0	ABC		10.854	0		0
14-36022		1	0	1	1	0	0	ABC		9.334	0		0
14-37722		1	0	1	1	0	0	ABC		9.937	0		0
14-41461		1	0	1	1	0	0	GCB		10.891	0		0
15-10535		1	0	1	1	0	0	GCB		11.178	0		0
15-11617		1	0	1	1	0	0	GCB		7.58	0		0
15-13365		1	0	1	1	0	0	ABC		10.958	0		0
15-13383		1	0	1	1	0	0	ABC		10.762	0		0
15-15757		1	0	1	1	0	0	U		12.204	0		0
15-18723		1	0	1	1	0	0	GCB		8.561	0		1
15-21654		1	0	1	1	0	0	GCB		7.355	0		0
15-24058		1	0	1	1	0	0	ABC		11.715	0		0
15-24306		1	0	1	1	0	0	GCB		11.447	0		0
15-29858		1	0	1	1	0	0	ABC		9.553	0		0
15-31924		1	0	1	1	0	0	GCB		8.731	0		0
15-34472		1	0	1	1	0	0	ABC		9.801	0		0
15-38154		1	0	1	1	0	0	ABC		11.279	0		0
15-43657		1	0	1	1	0	0	GCB		10.446	0		0
15-43891		1	0	1	1	0	0	U		10.664	0		0
16-11636		1	0	1	1	0	0	ABC		8.741	1		1
16-13732		1	0	1	1	0	0	GCB		9.885	0		0
16-16192		1	0	1	1	0	0	GCB		8.771	0		0
16-16723		1	0	1	1	0	0	GCB		9.177	0		0
16-17861		1	0	1	1	0	0	ABC		10.399	1		0
16-18029		1	0	1	1	0	0	ABC		10.804	0		0
16-18623		1	0	1	1	0	0	ABC		10.038	0		0
16-27413		1	0	1	1	0	0	GCB		7.015	0		0
16-29329		1	0	1	1	0	0	U		9.553	0		0
81-52884		1	0	1	0	0	0	ABC			0		1
96-31596		1	0	1	1	0	0	U		7.925	0		0
99-27137		1	0	1	0	0	0	U			0		0
DO221123		1	0	1	0	0	0	GCB			0		0
DO221124		1	0	1	0	0	0	GCB			0		0
DO221127		1	0	1	0	0	0	ABC			0		0
DO221129		1	0	1	0	0	0	ABC			0		0
DO27767		1	0	1	0	0	0	GCB			0		0
DO27777		1	0	1	0	0	0	U			0		0
DO27779		1	0	1	0	0	0	GCB			0		0
DO27783		1	0	1	0	0	0	U			0		0
DO27789		1	0	1	0	0	0	ABC			0		0
DO27807		1	0	1	0	0	0	GCB			1		0
DO27809		1	0	1	0	0	0	U			0		0
DO27811		1	0	1	0	0	0	ABC			0		1
DO27813		1	0	1	0	0	0	ABC			0		0
DO27815		1	0	1	0	0	0	GCB			0		0
DO27827		1	0	1	0	0	0	GCB			0		0
DO27833		1	0	1	0	0	0	ABC			0		0
DO27851		1	0	1	0	0	0	U			0		0
DO27853		1	0	1	0	0	0				0		0
DO27855		1	0	1	0	0	0	ABC			0		0
DO27857		1	0	1	0	0	0	GCB			0		0
DO52650		1	0	1	0	0	0	GCB			0		0
DO52654		1	0	1	0	0	0	GCB			0		0
DO52655		1	0	1	0	0	0	GCB			0		0
DO52657		1	0	1	0	0	0	ABC			0		0
DO52658		1	0	1	0	0	0	ABC			0		0
DO52659		1	0	1	0	0	0	ABC			0		0
DO52661		1	0	1	0	0	0	GCB			0		0
DO52663		1	0	1	0	0	0	GCB			0		0
DO52665		1	0	1	0	0	0	ABC			0		0
DO52666		1	0	1	0	0	0	GCB			0		0
DO52670		1	0	1	0	0	0	ABC			0		0
DO52671		1	0	1	0	0	0	GCB			0		0
DO52672		1	0	1	0	0	0	ABC			0		0
DO52674		1	0	1	0	0	0	U			0		0
DO52675		1	0	1	0	0	0	U			1		0
DO52679		1	0	1	0	0	0	GCB			0		0
DO52683		1	0	1	0	0	0	GCB			0		0
DO52684		1	0	1	0	0	0	GCB			0		0
DO52686		1	0	1	0	0	0	GCB			0		0
DO52687		1	0	1	0	0	0	GCB			0		0
DO52690		1	0	1	0	0	0	GCB			0		0
02-13135	DLC_0016	1	1	1	1	1	1	GCB	1	12.301	0	0	0	0	0	0
02-22991	DLC_0067	1	1	1	1	1	1	ABC	0	11.726	0	1	0	1	1	0
03-10363	DLC_0051	1	1	1	1	1	1	ABC	0	10.591	1	0	0	1	1	0
04-28140	DLC_0263	1	1	1	1	1	1	ABC	0	8.394	0	0	0	0	0	0
04-29264	DLC_0057	1	1	1	1	1	1	GCB	0	8.791	0	0	0	0	0	0
04-35039	DLC_1001	1	1	1	1	0	0	ABC	0	11.556	0		0	0	0	0
05-12939	DLC_0019	1	1	1	1	1	1	ABC	0	11.698	0	0	0	0	0	0
05-17793	DLC_0320	1	1	1	1	1	1	GCB	0	9.218	0	0	0	0	0	0
05-18426	DLC_0203	1	1	1	1	1	1	ABC	0	10.636	1	0	0	1	1	0
05-21634	DLC_0145	1	1	1	1	1	1	ABC	0	9.866	0	0	0	0	0	0
05-22052	DLC_1002	1	1	1	1	0	0	U	0	7.997	0		0	0	0	0
05-23110	DLC_0374	1	1	1	1	1	1	GCB	0	9.496	0	0	0	0	0	0
05-24395	DLC_0211	1	1	1	1	1	1	U	0	9.074	0	0	0	0	0	0
05-24904	DLC_0295	1	1	1	1	1	1	GCB	0	11.516	0	0	0	0	0	0
05-25439	DLC_0121	1	1	1	1	1	1	GCB	1	15.534	0	0	0	0	0	0
05-25674	DLC_0326	1	1	1	1	1	1	GCB	0	9.99	0	0	0	0	0	0
05-32150	DLC_0165	1	1	1	1	1	1	ABC	0	10.079	0	1	0	1	1	0
05-32947	DLC_0012	1	1	1	1	1	1	GCB	0	8.385	0	0	0	0	0	0
06-10398	DLC_0046	1	1	1	1	1	1	ABC	0	7.624	0	1	0	1	1	0
06-11535	DLC_0074	1	1	1	1	1	1	U	0	9.656	0	0	0	0	0	0
06-15256	DLC_0327	1	1	1	1	1	1	GCB	0	10.41	0	0	0	0	0	0
06-16716	DLC_0390	1	1	1	1	1	1	ABC	0	10.693	0	0	0	0	0	0
06-19919	DLC_0197	1	1	1	1	1	1	GCB	0	8.122	0	0	0	0	0	0
06-22057	DLC_0348	1	1	1	1	1	1	U	0	10.391	0	0	0	0	0	0
06-23907	DLC_0238	1	1	1	1	1	1	ABC	0	9.756	0	0	1	1	1	0
06-24915	DLC_0287	1	1	1	1	1	1	ABC	0	11.693	0	0	0	0	0	0
06-25674	DLC_0301	1	1	1	1	1	1	ABC	0	10.575	0	0	0	0	0	0
06-30025	DLC_0007	1	1	1	1	1	1	GCB	0	7.931	0	0	0	0	0	0
06-33777	DLC_0311	1	1	1	1	1	1	GCB	1	12.947	0	0	0	0	0	0
07-25012	DLC_0336	1	1	1	1	1	1	GCB	1	15.249	0	0	0	0	0	0
07-30628	DLC_0296	1	1	1	1	1	1	GCB	0	9.251	0	0	0	0	0	0
07-31833	DLC_1007	1	1	1	1	0	0	GCB	0	10.988	0		0	0	0	0
07-35482	DLC_0351	1	1	1	1	1	1	GCB		10.184	0	0	0	0	0	0
08-15460	DLC_0105	1	1	1	1	1	1	GCB	0	10.349	0	0	0	0	0	0
08-19764	DLC_1003	1	1	1	1	0	0	GCB	0	8.062	0		0	0	0	0
08-25894	DLC_0282	1	1	1	1	1	1	GCB	0	6.657	0	0	0	0	0	0
09-11467	DLC_0251	1	1	1	1	1	1	ABC		10.321	0	0	0	0	0	0
09-12737	DLC_0269	1	1	1	1	1	1	GCB	0	10.937	0	0	0	0	0	0
09-12864	DLC_1004	1	1	1	1	0	0	GCB	0	8.57	0		0	0	0	0
09-16981	DLC_0342	1	1	1	1	0	0	ABC	0	8.678	1		0	1	1	0
09-21480	DLC_0407	1	1	1	1	1	1	ABC	0	11.292	0	1	0	1	1	0
09-33003	DLC_0061	1	1	1	1	1	1	GCB	0	9.684	0	0	1	1	0	1
09-41082	DLC_0410	1	1	1	1	1	1	GCB	0	8.262	0	0	0	0	0	0
10-27154	DLC_0157	1	1	1	1	1	1	U	0	6.432	0	0	0	0	0	0
11-21727	DLC_0088	1	1	1	1	1	1	GCB	0	11.243	0	0	0	0	0	0
12-29259	DLC_1006	1	1	1	1	0	0	ABC	0	10.939	0		0	0	0	0
89-62169	DLC_1005	1	1	1	1	0	0	GCB	0	10.944	0		0	0	0	0
95-32814	DLC_0254	1	1	1	1	1	1	GCB	0	8.243	0	0	0	0	0	0
97-14402	DLC_0136	1	1	1	1	1	1	ABC	0	12.072	0	0	0	0	0	0
98-22532	DLC_0010	1	1	1	1	1	1	GCB	0	9.127	0	1	0	1	0	1
99-13280	DLC_1008	1	1	1	1	0	0	GCB	1	17.467	0		0	0	0	0
00-11029	DLC_0212	0	1	0	1	1	1	GCB	0	10.006	0	0	0	0	0	0
00-12223	DLC_0047	0	1	0	1	1	1	GCB	0	6.464	0	0	0	0	0	0
00-26427	DLC_0056	0	1	0	1	1	1	ABC	0	9.886	1	1	0	1	1	0
01-14265	DLC_0388	0	1	0	0	1	1	ABC			0	1	0	1	1	0
01-14858	DLC_0098	0	1	0	1	1	1	ABC	0	9.935	0	0	0	0	0	0
01-14875	DLC_0284	0	1	0	1	1	1	U	0	9.492	1	0	0	1	0	0
01-14959	DLC_0071	0	1	0	1	1	1	ABC	0	10.547	0	0	0	0	0	0
01-15092	DLC_0100	0	1	0	1	1	1	GCB	0	9.42	0	0	0	0	0	0
01-15653	DLC_0083	0	1	0	1	1	1	ABC	0	9.506	0	0	0	0	0	0
01-16649	DLC_0338	0	1	0	0	1	1	NA			0	0	0	0	0	0
01-16946	DLC_0080	0	1	0	1	1	1	GCB	0	7.367	0	0	0	0	0	0
01-17422	DLC_0396	0	1	0	1	1	1	GCB	0	11.876	0	0	0	0	0	0
01-17838	DLC_0353	0	1	0	1	1	1	GCB	0	6.736	0	0	0	0	0	0
01-18667	DLC_0142	0	1	0	1	1	1	ABC	0	11.296	0	0	0	0	0	0
01-19941	DLC_0368	0	1	0	1	1	1	U	0	10.983	0	0	0	0	0	0
01-19969	DLC_0178	0	1	0	1	1	1	GCB	1	14.276	0	0	0	0	0	0
01-20774	DLC_0380	0	1	0	1	1	0	GCB	0	8.336	0		0	0	0	0
01-21076	DLC_0363	0	1	0	0	1	1	GCB			0	0	0	0	0	0
01-23271	DLC_0305	0	1	0	1	1	1	GCB	0	9.946	0	0	0	0	0	0
01-25197	DLC_0227	0	1	0	1	1	1	GCB	0	8.302	0	0	0	0	0	0
01-26181	DLC_0343	0	1	0	1	1	1	U	0	11.965	0	0	0	0	0	0
01-26405	DLC_0231	0	1	0	1	1	1	ABC	0	8.527	1	0	0	1	1	0
01-26579	DLC_0324	0	1	0	1	1	1	GCB	0	8.146	0	0	0	0	0	0
01-26939	DLC_0126	0	1	0	1	1	1	GCB	0	12.796	0	0	0	0	0	0
01-27308	DLC_0297	0	1	0	0	1	1	ABC			0	0	0	0	0	0
01-28389	DLC_0013	0	1	0	1	1	1	GCB	0	9.288	0	0	0	0	0	0
01-29174	DLC_0128	0	1	0	1	1	1	U	0	9.767	1	0	0	1	0	0
01-29436	DLC_0369	0	1	0	0	1	1	ABC			0	0	0	0	0	0
01-29564	DLC_0235	0	1	0	1	1	1	ABC	0	10.871	1	0	0	1	1	0
02-10634	DLC_0386	0	1	0	1	1	1	U	0	7.044	0	0	0	0	0	0
02-10820	DLC_0376	0	1	0	1	1	1	ABC	0	9.593	0	0	0	0	0	0
02-11209	DLC_0194	0	1	0	1	1	1	GCB	0	9.822	0	0	0	0	0	0
02-12499	DLC_0366	0	1	0	1	1	1	GCB	0	7.041	0	0	0	0	0	0
02-13328	DLC_0048	0	1	0	1	1	1	U	0	6.834	0	0	0	0	0	0
02-13818	DLC_0397	0	1	0	1	0	1	GCB	0	7.733		0		0	0	0
02-14134	DLC_0370	0	1	0	1	1	1	ABC	0	13.104	0	0	1	1	1	0
02-16697	DLC_0195	0	1	0	1	1	1	GCB	0	7.376	0	0	0	0	0	0
02-16886	DLC_0337	0	1	0	1	1	1	GCB	0	9.078	0	0	0	0	0	0
02-16987	DLC_0009	0	1	0	1	1	1	GCB	0	10.245	0	0	0	0	0	0
02-17531	DLC_0361	0	1	0	1	1	1	U	0	10.399	0	0	0	0	0	0
02-22023	DLC_0129	0	1	0	1	1	1	GCB	0	8.47	0	0	0	0	0	0
02-23153	DLC_0021	0	1	0	1	1	1	ABC	0	10.428	0	0	0	0	0	0
02-23692	DLC_0360	0	1	0	0	1	1	NA			0	0	0	0	0	0
02-24725	DLC_0340	0	1	0	1	1	1	U	0	9.613	1	0	0	1	0	0
02-25216	DLC_0219	0	1	0	1	1	1	ABC	0	9.375	0	0	0	0	0	0
02-28783	DLC_0325	0	1	0	1	1	1	GCB	0	9.784	0	0	0	0	0	0
02-29197	DLC_0115	0	1	0	1	1	1	GCB	0	11.32	0	0	0	0	0	0
02-30519	DLC_0002	0	1	0	1	1	1	U	0	10.726	1	0	0	1	0	0
02-30647	DLC_0006	0	1	0	1	1	1	GCB	0	10.071	0	0	0	0	0	0
03-10440	DLC_0042	0	1	0	1	1	1	GCB	0	12.376	0	0	0	0	0	0
03-11110	DLC_0304	0	1	0	1	1	1	GCB	0	11.318	0	0	0	0	0	0
03-11300	DLC_0133	0	1	0	0	1	1	UNC			0	0	0	0	0	0
03-11592	DLC_0196	0	1	0	1	1	1	U		9.165	0	0	0	0	0	0
03-11677	DLC_0028	0	1	0	1	1	1	ABC	0	9.678	1	0	0	1	1	0
03-11701	DLC_0298	0	1	0	1	1	1	GCB	0	10.545	0	0	0	0	0	0
03-13123	DLC_0093	0	1	0	1	1	1	GCB		8.93	0	0	0	0	0	0
03-14114	DLC_0389	0	1	0	1	1	1	ABC	0	10.538	0	0	1	1	1	0
03-16394	DLC_0258	0	1	0	1	1	1	U	0	7.314	0	0	0	0	0	0
03-18669	DLC_0246	0	1	0	0	1	1	GCB			0	0	0	0	0	0
03-20289	DLC_0049	0	1	0	1	1	1	GCB	0	8.267	0	0	0	0	0	0
03-20512	DLC_0226	0	1	0	1	1	1	ABC	0	11.761	1	0	0	1	1	0
03-20828	DLC_0393	0	1	0	1	1	1	GCB	0	7.638	0	0	0	0	0	0
03-21360	DLC_0259	0	1	0	1	1	1	ABC	0	11.446	0	1	0	1	1	0
03-22234	DLC_0125	0	1	0	1	1	0	ABC	0	10.021	1		0	1	1	0
03-23269	DLC_0318	0	1	0	1	1	1	ABC	0	11.118	0	0	0	0	0	0
03-23488	DLC_0062	0	1	0	1	1	1	GCB	0	9.677	0	0	0	0	0	0
03-24011	DLC_0201	0	1	0	1	1	1	ABC	0	12.18	0	0	0	0	0	0
03-25415	DLC_0207	0	1	0	1	1	1	GCB	0	10.573	1	0	0	1	0	1
03-26640	DLC_0193	0	1	0	1	1	1	ABC	0	10.241	0	0	0	0	0	0
03-26883	DLC_0108	0	1	0	1	1	1	GCB	0	6.634	0	0	0	0	0	0
03-26969	DLC_0114	0	1	0	1	1	1	U	0	7.45	0	0	0	0	0	0
03-27669	DLC_0339	0	1	0	0	1	1	ABC			1	0	0	1	1	0
03-28045	DLC_0294	0	1	0	1	1	1	GCB	0	11.911	0	0	0	0	0	0
03-29013	DLC_0073	0	1	0	1	1	1	ABC		9.02	0	0	0	0	0	0
03-30438	DLC_0004	0	1	0	1	1	1	GCB	0	10.347	0	0	0	0	0	0
03-30549	DLC_0256	0	1	0	1	1	1	GCB	0	8.991	0	0	0	0	0	0
03-30873	DLC_0024	0	1	0	1	1	1	GCB	0	10.407	0	0	0	0	0	0
03-31974	DLC_0375	0	1	0	1	1	1	GCB	0	11.704	0	0	0	0	0	0
03-32079	DLC_0268	0	1	0	0	1	1	GCB			0	0	0	0	0	0
03-33467	DLC_0328	0	1	0	0	1	1	GCB			0	0	0	0	0	0
03-33888	DLC_0291	0	1	0	1	1	1	ABC	0	9.328	0	0	0	0	0	0
03-34379	DLC_0060	0	1	0	1	1	1	U	0	7.59	1	0	0	1	0	0
03-34768	DLC_0001	0	1	0	1	1	1	GCB	0	9.929	0	0	0	0	0	0
03-34969	DLC_0230	0	1	0	1	1	1	U	0	10.502	1	0	0	1	0	0
04-10134	DLC_0014	0	1	0	1	1	0	ABC	0	12.583	0		0	0	0	0
04-13305	DLC_0104	0	1	0	1	1	1	ABC	0	9.771	0	0	0	0	0	0
04-16094	DLC_0392	0	1	0	0	1	1	GCB			0	0	0	0	0	0
04-17544	DLC_0239	0	1	0	1	1	1	ABC	0	11.979	0	0	0	0	0	0
04-20644	DLC_0316	0	1	0	1	1	1	GCB	0	7.785	0	0	0	0	0	0
04-22430	DLC_0278	0	1	0	1	1	1	ABC	0	10.359	0	0	0	0	0	0
04-24934	DLC_0169	0	1	0	1	1	1	GCB	0	12.42	0	0	0	0	0	0
04-25386	DLC_0085	0	1	0	1	1	1	GCB	0	9.657	0	0	0	0	0	0
04-25959	DLC_0033	0	1	0	1	1	1	U	0	12.687	0	0	0	0	0	0
04-29995	DLC_0011	0	1	0	1	1	1	ABC	0	10.11	1	0	0	1	1	0
04-30447	DLC_0162	0	1	0	1	1	1	GCB	0	10.249	0	0	0	0	0	0
04-31119	DLC_0025	0	1	0	1	1	1	U	0	12.094	0	0	0	0	0	0
04-32179	DLC_0300	0	1	0	1	1	1	GCB	0	10.413	0	0	0	0	0	0
04-36171	DLC_0003	0	1	0	1	1	1	GCB	0	8.693	0	0	0	0	0	0
04-39108	DLC_0317	0	1	0	1	1	1	ABC	0	10.168	0	0	0	0	0	0
04-39156	DLC_0319	0	1	0	1	1	1	ABC	0	11.436	0	0	0	0	0	0
04-39242	DLC_0205	0	1	0	1	1	1	GCB	0	9.881	1	0	0	1	0	1
04-39995	DLC_0382	0	1	0	1	1	1	GCB	0	9.989	0	0	0	0	0	0
04-41235	DLC_0329	0	1	0	1	1	1	GCB	0	7.303	0	0	0	0	0	0
04-42334	DLC_0164	0	1	0	1	1	1	ABC	0	11.589	0	0	0	0	0	0
04-42539	DLC_0209	0	1	0	1	1	1	ABC	0	12.45	0	0	0	0	0	0
05-11328	DLC_0103	0	1	0	1	1	1	GCB	1	16.646	0	0	0	0	0	0
05-13334	DLC_0267	0	1	0	1	1	1	GCB	0	5.654	0	0	0	0	0	0
05-14166	DLC_0355	0	1	0	1	1	1	GCB	0	8.376	0	0	1	1	0	1
05-17027	DLC_0214	0	1	0	1	1	1	GCB	0	9.983	0	0	0	0	0	0
05-17909	DLC_0292	0	1	0	1	1	1	GCB	0	13.822	0	0	0	0	0	0
05-18216	DLC_0018	0	1	0	1	1	1	ABC		9.565	1	0	0	1	1	0
05-19287	DLC_0156	0	1	0	1	1	1	ABC	0	7.745	0	0	0	0	0	0
05-20543	DLC_0181	0	1	0	1	1	1	ABC	0	6.998	0	0	0	0	0	0
05-20547	DLC_0131	0	1	0	1	1	1	ABC	0	6.056	0	0	0	0	0	0
05-21445	DLC_0092	0	1	0	1	1	1	GCB	0	9.688	0	0	0	0	0	0
05-23744	DLC_0113	0	1	0	1	1	1	ABC	0	11.114	0	0	0	0	0	0
05-23985	DLC_0293	0	1	0	1	1	1	ABC	0	11.333	0	0	0	0	0	0
05-24401	DLC_0225	0	1	0	1	1	1	GCB	1	15.648	0	0	0	0	0	0
05-24666	DLC_0090	0	1	0	1	1	1	GCB	0	12.517	0	0	0	0	0	0
05-25969	DLC_0151	0	1	0	1	1	1	ABC	0	9.283	0	0	0	0	0	0
05-26084	DLC_0183	0	1	0	1	1	1	GCB	0	10.111	0	0	0	0	0	0
05-27682	DLC_0135	0	1	0	1	1	1	GCB	0	9.229	0	1	0	1	0	1
05-28122	DLC_0248	0	1	0	1	1	1	ABC	0	11.89	0	0	1	1	1	0
05-28369	DLC_0081	0	1	0	1	1	1	GCB	0	12.955	0	0	0	0	0	0
05-29168	DLC_0091	0	1	0	1	1	1	GCB	0	11.339	0	0	0	0	0	0
05-30143	DLC_0372	0	1	0	1	1	1	GCB	0	10.665	0	0	0	0	0	0
05-30192	DLC_0331	0	1	0	1	1	1	GCB	0	8.459	0	0	0	0	0	0
05-30239	DLC_0314	0	1	0	1	1	1	ABC	0	8.378	0	0	1	1	1	0
05-30349	DLC_0204	0	1	0	1	1	1	U	0	10.724	0	0	0	0	0	0
05-31176	DLC_0283	0	1	0	1	1	1	GCB	0	8.731	0	0	0	0	0	0
05-32762	DLC_0213	0	1	0	1	1	1	GCB	0	13.133	0	0	0	0	0	0
05-33864	DLC_0255	0	1	0	1	1	1	GCB	0	7.992	0	0	0	0	0	0
05-33954	DLC_0149	0	1	0	1	1	1	ABC	0	11.678	0	0	0	0	0	0
05-34733	DLC_0082	0	1	0	1	1	1	GCB	0	11.5	0	0	0	0	0	0
05-35469	DLC_0141	0	1	0	1	1	1	GCB	0	9.162	1	0	0	1	0	1
06-10573	DLC_0168	0	1	0	1	1	1	GCB	0	9.444	0	0	0	0	0	0
06-12474	DLC_0279	0	1	0	1	1	1	ABC	0	7.268	0	0	0	0	0	0
06-14742	DLC_0210	0	1	0	1	1	1	ABC	0	10.524	0	0	0	0	0	0
06-14763	DLC_0276	0	1	0	1	1	1	GCB	0	8.77	1	0	0	1	0	1
06-15236	DLC_0041	0	1	0	1	1	1	GCB	0	10.241	0	0	0	0	0	0
06-15922	DLC_0140	0	1	0	1	1	1	GCB	0	12.449	0	0	0	0	0	0
06-16316	DLC_0186	0	1	0	1	1	1	GCB	0	10.867	0	0	0	0	0	0
06-18547	DLC_0096	0	1	0	1	1	1	GCB	0	10.287	0	0	0	0	0	0
06-18557	DLC_0357	0	1	0	1	1	1	GCB	0	12.401	0	0	0	0	0	0
06-19659	DLC_0043	0	1	0	1	1	1	ABC	0	6.401	0	0	0	0	0	0
06-19709	DLC_0385	0	1	0	1	1	1	ABC	0	9.082	0	0	0	0	0	0
06-20390	DLC_0134	0	1	0	1	1	1	GCB	0	9.021	0	0	0	0	0	0
06-20937	DLC_0200	0	1	0	1	1	1	ABC	0	10.711	0	0	0	0	0	0
06-21383	DLC_0171	0	1	0	1	1	1	GCB	0	8.452	0	0	0	0	0	0
06-22066	DLC_0379	0	1	0	1	1	1	ABC	0	9.961	0	0	0	0	0	0
06-22615	DLC_0192	0	1	0	0	1	1	UNC			0	0	0	0	0	0
06-23792	DLC_0217	0	1	0	1	1	1	GCB	0	8.589	0	0	0	0	0	0
06-24255	DLC_0122	0	1	0	1	1	1	ABC	0	10.246	0	0	0	0	0	0
06-24925	DLC_0262	0	1	0	1	1	1	GCB	0	10.605	0	0	0	0	0	0
06-25470	DLC_0312	0	1	0	1	1	1	GCB	0	10.228	0	0	0	0	0	0
06-26378	DLC_0198	0	1	0	1	1	1	ABC	0	7.623	1	0	0	1	1	0
06-26792	DLC_0277	0	1	0	1	1	1	GCB	0	10.537	0	0	0	0	0	0
06-27662	DLC_0202	0	1	0	1	1	1	GCB	0	7.01	0	0	0	0	0	0
06-28492	DLC_0241	0	1	0	1	1	1	GCB	0	2.625	0	0	0	0	0	0
06-28798	DLC_0308	0	1	0	1	1	1	GCB	0	9.746	0	0	0	0	0	0
06-28900	DLC_0330	0	1	0	1	1	1	ABC	0	10.482	0	0	0	0	0	0
06-30323	DLC_0275	0	1	0	1	1	1	GCB	0	10.194	0	0	0	0	0	0
06-31353	DLC_0244	0	1	0	1	1	1	GCB		10.597	0	0	0	0	0	0
07-11315	DLC_0247	0	1	0	1	1	1	ABC	0	11.192	0	0	0	0	0	0
07-12721	DLC_0038	0	1	0	1	1	1	GCB	0	9.185	0	0	0	0	0	0
07-18918	DLC_0154	0	1	0	1	1	1	GCB	0	7.895	0	0	0	0	0	0
07-19955	DLC_0052	0	1	0	1	1	1	ABC	0	11.657	0	0	0	0	0	0
07-20634	DLC_0321	0	1	0	0	1	1	GCB			0	0	0	0	0	0
07-21828	DLC_0359	0	1	0	1	1	1	ABC	0	10.929	0	0	0	0	0	0
07-21998	DLC_0332	0	1	0	1	1	1	ABC	0	8.154	0	0	0	0	0	0
07-22431	DLC_0299	0	1	0	1	1	1	GCB	0	11.574	0	0	0	0	0	0
07-23804	DLC_0309	0	1	0	1	1	1	GCB	0	9.65	0	0	0	0	0	0
07-26414	DLC_0221	0	1	0	1	1	1	U	0	8.981	1	1	0	1	0	0
07-26909	DLC_0066	0	1	0	1	1	1	ABC	0	9.55	1	0	0	1	1	0
07-28351	DLC_0109	0	1	0	1	1	1	ABC	0	9.933	0	1	0	1	1	0
07-30418	DLC_0358	0	1	0	0	1	1	GCB			0	0	0	0	0	0
07-30489	DLC_0029	0	1	0	1	1	1	ABC	0	8.762	1	0	0	1	1	0
07-33387	DLC_0035	0	1	0	1	1	1	U	0	10.968	0	0	0	0	0	0
07-34013	DLC_0022	0	1	0	1	1	1	ABC	0	10.36	0	0	0	0	0	0
07-34014	DLC_0094	0	1	0	1	1	1	GCB	0	8.332	0	0	0	0	0	0
07-34823	DLC_0055	0	1	0	1	1	1	GCB	0	11.233	0	0	0	0	0	0
07-35176	DLC_0367	0	1	0	1	1	1	GCB	0	11.423	0	0	0	0	0	0
07-35499	DLC_0078	0	1	0	1	1	1	GCB	0	13.609	0	0	0	0	0	0
07-35627	DLC_0130	0	1	0	1	1	0	ABC	0	11.352	0		0	0	0	0
07-36258	DLC_0344	0	1	0	1	1	1	GCB	0	6.101	0	0	0	0	0	0
07-37968	DLC_0027	0	1	0	1	1	1	GCB	0	8.531	0	0	0	0	0	0
07-38182	DLC_0065	0	1	0	1	1	1	GCB	0	10.324	0	0	0	0	0	0
08-10249	DLC_0123	0	1	0	1	1	1	ABC	0	9.766	0	0	0	0	0	0
08-11596	DLC_0281	0	1	0	1	1	1	ABC	0	11.104	0	0	0	0	0	0
08-11672	DLC_0077	0	1	0	1	1	1	ABC	0	9.13	0	0	0	0	0	0
08-12930	DLC_0101	0	1	0	1	1	1	GCB	0	10.329	0	0	0	0	0	0
08-12976	DLC_0111	0	1	0	1	1	1	ABC	0	9.405	0	1	1	2	1	0
08-13706	DLC_0313	0	1	0	1	1	1	GCB	0	13.434	0	0	0	0	0	0
08-13975	DLC_0089	0	1	0	1	1	1	GCB	0	10.019	0	0	0	0	0	0
08-17725	DLC_0206	0	1	0	1	1	1	ABC	0	12.581	0	0	0	0	0	0
08-24463	DLC_0175	0	1	0	1	1	1	ABC	0	10.198	0	0	0	0	0	0
08-25871	DLC_0150	0	1	0	1	1	1	GCB	0	10.205	0	0	0	0	0	0
08-27518	DLC_0058	0	1	0	1	1	1	GCB	0	10.146	0	0	0	0	0	0
08-29440	DLC_0354	0	1	0	1	1	1	GCB	0	11.252	0	0	0	0	0	0
08-31622	DLC_0148	0	1	0	1	1	1	U	0	9.952	0	0	0	0	0	0
08-33625	DLC_0155	0	1	0	1	1	1	GCB	0	15.512	0	0	0	0	0	0
08-33659	DLC_0015	0	1	0	1	0	1	ABC	0	9.095		0		0	0	0
08-34515	DLC_0371	0	1	0	1	1	1	GCB	0	9.734	0	0	0	0	0	0
08-34830	DLC_0045	0	1	0	1	1	1	ABC	0	10.707	0	0	0	0	0	0
08-35636	DLC_0163	0	1	0	1	1	1	GCB	0	10.612	0	0	1	1	0	1
08-35989	DLC_0252	0	1	0	1	1	1	GCB	0	9.343	0	0	0	0	0	0
08-35995	DLC_0030	0	1	0	1	1	1	GCB	0	7.341	0	0	0	0	0	0
09-14093	DLC_0063	0	1	0	1	1	1	ABC	0	7.624	0	0	1	1	1	0
09-16111	DLC_0119	0	1	0	1	1	1	U	0	8.3	0	0	0	0	0	0
09-18933	DLC_0303	0	1	0	1	1	1	GCB	0	11.804	0	0	0	0	0	0
09-19066	DLC_0106	0	1	0	1	1	1	GCB	0	10.028	0	0	0	0	0	0
09-21232	DLC_0139	0	1	0	1	1	1	GCB	0	8.678	0	0	0	0	0	0
09-21656	DLC_0253	0	1	0	1	1	1	GCB	0	7.629	0	0	0	0	0	0
09-21904	DLC_0189	0	1	0	1	1	1	GCB	0	10.622	0	0	0	0	0	0
09-23852	DLC_0017	0	1	0	1	1	1	ABC	0	11.312	0	0	0	0	0	0
09-23990	DLC_0166	0	1	0	1	1	1	GCB	0	11.611	0	0	0	0	0	0
09-25845	DLC_0084	0	1	0	1	1	1	ABC		10.869	0	0	0	0	0	0
09-26235	DLC_0222	0	1	0	1	1	1	U	0	10.239	1	0	0	1	0	0
09-27193	DLC_0087	0	1	0	1	1	1	GCB	0	11.971	0	0	0	0	0	0
09-28593	DLC_0069	0	1	0	1	1	1	ABC	0	8.728	0	0	0	0	0	0
09-29089	DLC_0037	0	1	0	1	1	1	GCB	0	9.087	0	0	0	0	0	0
09-30391	DLC_0031	0	1	0	1	1	1	GCB	0	7.72	0	0	0	0	0	0
09-30902	DLC_0064	0	1	0	1	1	1	ABC	0	11.654	1	0	0	1	1	0
09-31008	DLC_0076	0	1	0	1	1	1	ABC	0	12.012	0	0	0	0	0	0
09-31133	DLC_0117	0	1	0	1	1	1	ABC	0	9.897	0	0	0	0	0	0
09-31895	DLC_0364	0	1	0	1	1	1	GCB	0	10.672	0	0	0	0	0	0
09-36524	DLC_0120	0	1	0	1	1	1	GCB	0	11.292	0	0	0	0	0	0
09-40006	DLC_0127	0	1	0	1	1	1	ABC	0	12.239	1	0	0	1	1	0
09-41114	DLC_0240	0	1	0	1	1	1	GCB	0	10.753	0	0	0	0	0	0
10-11871	DLC_0322	0	1	0	1	1	1	ABC	0	11.949	0	0	0	0	0	0
10-14182	DLC_0187	0	1	0	1	1	1	GCB	0	8.125	0	0	0	0	0	0
10-15025	DLC_0172	0	1	0	1	1	1	GCB	1	12.043	0	0	0	0	0	0
10-15494	DLC_0228	0	1	0	1	1	1	ABC	0	9.846	1	1	0	1	1	0
10-17749	DLC_0220	0	1	0	1	1	1	GCB	0	6.674	0	0	0	0	0	0
10-18191	DLC_0097	0	1	0	1	1	1	GCB	0	6.103	0	0	0	0	0	0
10-19805	DLC_0306	0	1	0	1	1	1	U	0	9.227	0	0	0	0	0	0
10-21567	DLC_0146	0	1	0	1	1	1	GCB	0	8.96	0	0	0	0	0	0
10-22281	DLC_0182	0	1	0	1	1	1	ABC	0	10.32	0	0	0	0	0	0
10-25371	DLC_0099	0	1	0	1	1	1	ABC	0	11.217	1	0	0	1	1	0
10-26651	DLC_0285	0	1	0	0	1	1	GCB			0	0	0	0	0	0
10-27602	DLC_0059	0	1	0	1	1	1	ABC	0	10.501	0	0		0	0	0
10-28165	DLC_0272	0	1	0	1	1	1	GCB	1	11.049	0	0	0	0	0	0
10-30074	DLC_0224	0	1	0	1	1	1	GCB		8.292	0	0	1	1	0	1
10-31726	DLC_0116	0	1	0	1	1	1	GCB	0	9.962	1	0	0	1	0	1
10-32847	DLC_0190	0	1	0	1	1	1	GCB	0	10.706	0	0	0	0	0	0
10-32852	DLC_0356	0	1	0	1	1	1	GCB	1	13.718	0	0	0	0	0	0
10-33332	DLC_0307	0	1	0	1	1	1	ABC	0	10.843	0	0	0	0	0	0
10-35887	DLC_0079	0	1	0	1	1	1	GCB	0	8.885	0	0	0	0	0	0
10-37067	DLC_0177	0	1	0	1	1	1	ABC	0	11.87	0	0	0	0	0	0
10-37080	DLC_0008	0	1	0	1	1	1	U	0	11.127	1	0	0	1	0	0
10-40888	DLC_0237	0	1	0	1	1	1	GCB	0	8.429	0	0	0	0	0	0
10-41170	DLC_0044	0	1	0	1	1	1	GCB	0	6.355	0	0	0	0	0	0
11-14210	DLC_0362	0	1	0	1	1	1	GCB	0	8.14	0	0	0	0	0	0
11-15389	DLC_0245	0	1	0	1	1	1	GCB	0	11.391	0	0	0	0	0	0
11-15738	DLC_0242	0	1	0	1	1	1	GCB	0	6.895	0	0	0	0	0	0
11-16437	DLC_0216	0	1	0	1	1	1	GCB	0	9.401	0	0	0	0	0	0
11-16738	DLC_0167	0	1	0	1	1	1	GCB	0	9.738	0	0	0	0	0	0
11-18623	DLC_0341	0	1	0	1	1	1	GCB	0	11.103	0	0	0	0	0	0
11-22621	DLC_0023	0	1	0	1	1	1	ABC	0	9.86	0	1	0	1	1	0
11-23583	DLC_0161	0	1	0	1	1	1	GCB	0	11.011	0	0	0	0	0	0
11-24709	DLC_0335	0	1	0	1	1	1	ABC	0	9.699	0	0	0	0	0	0
11-26992	DLC_0170	0	1	0	1	1	1	GCB	0	6.244	0	0	0	0	0	0
11-28070	DLC_0236	0	1	0	1	1	1	GCB	0	10.045	0	0	0	0	0	0
11-29995	DLC_0039	0	1	0	1	1	1	GCB	0	10.883	0	0	0	0	0	0
11-32404	DLC_0243	0	1	0	1	1	1	ABC		9.054	0	1	1	1	1	0
11-33545	DLC_0208	0	1	0	1	1	1	GCB	1	15.053	0	0	0	0	0	0
11-33649	DLC_0185	0	1	0	1	1	1	ABC	0	9.488	0	0	0	0	0	0
11-33716	DLC_0260	0	1	0	1	1	1	ABC	0	11.149	0	1	1	1	1	0
11-36901	DLC_0086	0	1	0	1	1	1	GCB	0	12.282	0	0	0	0	0	0
11-39867	DLC_0315	0	1	0	1	1	1	GCB	0	9.45	0	0	0	0	0	0
12-10229	DLC_0333	0	1	0	1	1	1	ABC	0	12.058	0	1	0	1	1	0
80-58347	DLC_0352	0	1	0	1	1	1	GCB	0	10.825	0	0	0	0	0	0
83-15272	DLC_0143	0	1	0	1	1	1	ABC	0	11.46	0	0	0	0	0	0
83-15606	DLC_0054	0	1	0	1	1	1	ABC	0	11.042	0	0	0	0	0	0
85-63855	DLC_0323	0	1	0	1	1	1	GCB	0	7.476	0	0	0	0	0	0
86-32813	DLC_0050	0	1	0	1	1	1	GCB	0	9.12	0	0	0	0	0	0
87-37051	DLC_0286	0	1	0	1	1	1	GCB	0	9.428	0	0	0	0	0	0
88-32865	DLC_0188	0	1	0	1	1	1	GCB	0	6.95	0	0	1	1	0	1
90-37090	DLC_0405	0	1	0	1	1	1	GCB	0	4.503	0	0	0	0	0	0
91-34659	DLC_0280	0	1	0	0	1	1	GCB			0	0	0	0	0	0
91-66483	DLC_0310	0	1	0	1	1	1	U	1	12.677	0	0	0	0	0	0
92-56188	DLC_0274	0	1	0	1	1	1	ABC	0	10.74	1	0	0	1	1	0
92-67950	DLC_0118	0	1	0	1	1	1	ABC	0	11.97	0	1	0	1	1	0
93-37270	DLC_0137	0	1	0	1	1	1	ABC	0	8.03	0	0	0	0	0	0
93-65445	DLC_0233	0	1	0	1	1	1	GCB	0	8.468	0	1	0	1	0	1
94-26795	DLC_0053	0	1	0	1	1	1	GCB	0	8.623	0	0	0	0	0	0
95-11015	DLC_0273	0	1	0	1	1	1	ABC	0	10.522	0	0	0	0	0	0
95-31253	DLC_0107	0	1	0	1	1	1	ABC	0	11.176	0	1	0	1	1	0
96-15389	DLC_0005	0	1	0	1	1	1	GCB	0	13.492	0	0	0	0	0	0
96-15456	DLC_0070	0	1	0	1	1	1	U	0	10.395	0	0	0	0	0	0
96-20883	DLC_0147	0	1	0	1	1	1	GCB	0	9.596	0	0	0	0	0	0
96-25686	DLC_0036	0	1	0	1	1	1	GCB	0	8.178	0	0	0	0	0	0
96-31490	DLC_0158	0	1	0	1	1	1	GCB	0	9.844	0	0	0	0	0	0
97-26445	DLC_0173	0	1	0	1	1	1	GCB	0	8.899	0	0	0	0	0	0
98-20591	DLC_0174	0	1	0	1	1	1	GCB	0	8.662	0	0	0	0	0	0
99-18292	DLC_0110	0	1	0	1	1	1	ABC	0	9.924	0	0	0	0	0	0
99-22226	DLC_0152	0	1	0	1	1	1	GCB	0	12.397	0	0	0	0	0	0
99-23038	DLC_0261	0	1	0	1	1	1	GCB	0	9.829	0	0	0	0	0	0
99-26612	DLC_0160	0	1	0	1	1	1	ABC	0	11.9	0	0	0	0	0	0

## Sheet: NFKBIZ CNVs
Case ID	Gene	Status	Copy number	Chromosome	Start	End
DLC_0010	NFKBIZ	AMP	3	3	93543006	197833758
DLC_0023	NFKBIZ	AMP	3	3	93543006	197833758
DLC_0046	NFKBIZ	AMP	3	3	93543006	197833758
DLC_0056	NFKBIZ	AMP	3	3	93543006	197833758
DLC_0067	NFKBIZ	AMP	3	3	93543006	197833758
DLC_0107	NFKBIZ	AMP	3	3	93543006	105966369
DLC_0109	NFKBIZ	AMP	3	3	93543006	197833758
DLC_0111	NFKBIZ	AMP	3	3	93543006	102195661
DLC_0118	NFKBIZ	AMP	3	3	93543006	197833758
DLC_0135	NFKBIZ	AMP	3	3	93543006	197833758
DLC_0165	NFKBIZ	AMP	3	3	93543006	197833758
DLC_0221	NFKBIZ	AMP	3	3	93543006	197833758
DLC_0228	NFKBIZ	AMP	3	3	93543006	197833758
DLC_0233	NFKBIZ	AMP	3	3	93543006	197833758
DLC_0243	NFKBIZ	AMP	3	3	98877662	103837900
DLC_0259	NFKBIZ	AMP	3	3	99539664	101906861
DLC_0260	NFKBIZ	AMP	3	3	93543006	113842013
DLC_0333	NFKBIZ	AMP	3	3	93543006	197833758
DLC_0388	NFKBIZ	AMP	3	3	93543006	197833758
DLC_0407	NFKBIZ	AMP	3	3	100204958	110836281

## Sheet: NFKBIZ SNVs and Indels
Cohort	Hugo_Symbol	Entrez_Gene_Id	Center	NCBI_Build	Chromosome	Start_Position	End_Position	Strand	Variant_Classification	Variant_Type	Reference_Allele	Tumor_Seq_Allele1	Tumor_Seq_Allele2	dbSNP_RS	dbSNP_Val_Status	Tumor_Sample_Barcode	Matched_Norm_Sample_Barcode	Match_Norm_Seq_Allele1	Match_Norm_Seq_Allele2	Tumor_Validation_Allele1	Tumor_Validation_Allele2	Match_Norm_Validation_Allele1	Match_Norm_Validation_Allele2	Verification_Status	Validation_Status	Mutation_Status	Sequencing_Phase	Sequence_Source	Validation_Method	Score	BAM_File	Sequencer	Tumor_Sample_UUID	Matched_Norm_Sample_UUID	HGVSc	HGVSp	HGVSp_Short	Transcript_ID	Exon_Number	t_depth	t_ref_count	t_alt_count	n_depth	n_ref_count	n_alt_count
Discovery	NFKBIZ	0	.	GRCh37	3	101578257	101578257	+	3'UTR	SNP	T	T	C	novel		06-34043	A01457N	T	T																c.*42T>C			ENST00000326172	12/12
Discovery	NFKBIZ	0	.	GRCh37	3	101578310	101578331	+	3'UTR	DEL	GTAAGTTGTTTCTATGAAACAA	GTAAGTTGTTTCTATGAAACAA	-	novel		16-11636	N16-11636	GTAAGTTGTTTCTATGAAACAA	GTAAGTTGTTTCTATGAAACAA																c.*95_*116delGTAAGTTGTTTCTATGAAACAA			ENST00000326172	12/12	160	.	94	51	.	0
Discovery	NFKBIZ	0	.	GRCh37	3	101578255	101578258	+	3'UTR	DEL	AGTT	AGTT	-	novel		16-17861	N16-17861	AGTT	AGTT																c.*42_*45delTTAG			ENST00000326172	12/12	83	.	24	37	.	0
Discovery	NFKBIZ	0	.	GRCh37	3	101578347	101578347	+	3'UTR	SNP	T	T	A	novel		13-30451	A46940	T	T																c.*132T>A			ENST00000326172	12/12	125	87	38	55	55	0
Discovery	NFKBIZ	0	.	GRCh37	3	101578261	101578261	+	3'UTR	SNP	G	G	C	novel		14-20962	A51624	G	G																c.*46G>C			ENST00000326172	12/12	89	47	42	36	36	0
Discovery	NFKBIZ	0	.	GRCh37	3	101578255	101578258	+	3'UTR	DEL	AGTT	-	-	novel		05-18426	A48270	AGTT	AGTT																c.*42_*45delTTAG			ENST00000326172	12/12	97		75	52		0
Discovery	NFKBIZ	0	.	GRCh37	3	101578250	101578251	+	3'UTR	DEL	CT	CT	-	novel		09-16981	A52075	CT	CT																c.*35_*36delCT			ENST00000326172	12/12	111		39	51		0
Discovery	NFKBIZ	0	.	GRCh37	3	101578251	101578252	+	3'UTR	DEL	TG	TG	-	novel		DO27807	NDO27807	TG	TG																c.*37_*38delGT			ENST00000326172	12/12	41	.	17	26	.	0
Discovery	NFKBIZ	0	.	GRCh37	3	101578255	101578258	+	3'UTR	DEL	AGTT	AGTT	-	novel		DO52675	NDO52675	AGTT	AGTT																c.*42_*45delTTAG			ENST00000326172	12/12	36	.	11	29	.	0
Validation	NFKBIZ	0	.	GRCh37	3	101578361	101578361	+	3'UTR	SNP	T	T	C	novel		DLC_0002	Quasinormal	T	T																c.*146T>C			ENST00000326172	12/12	316	229	87	302	302	0
Validation	NFKBIZ	0	.	GRCh37	3	101578252	101578255	+	3'UTR	DEL	GTCA	GTCA	-	novel		DLC_0008	Quasinormal	GTCA	GTCA																c.*39_*42delCAGT			ENST00000326172	12/12	439	355	84	464	464	0
Validation	NFKBIZ	0	.	GRCh37	3	101578250	101578251	+	3'UTR	INS	-	-	T	novel		DLC_0011	Quasinormal	-	-																c.*36dupT			ENST00000326172	12/12	448	373	75	458	458	0
Validation	NFKBIZ	0	.	GRCh37	3	101578211	101578211	+	Missense_Mutation	SNP	A	A	T	novel		DLC_0018	Quasinormal	A	A																c.2153A>T	p.Tyr718Phe	p.Y718F	ENST00000326172	12/12	191	131	60	339	339	0
Validation	NFKBIZ	0	.	GRCh37	3	101578319	101578319	+	3'UTR	SNP	T	T	C	novel		DLC_0018	Quasinormal	T	T																c.*104T>C			ENST00000326172	12/12	194	134	60	320	320	0
Validation	NFKBIZ	0	.	GRCh37	3	101578322	101578322	+	3'UTR	SNP	T	T	C	novel		DLC_0018	Quasinormal	T	T																c.*107T>C			ENST00000326172	12/12	196	135	61	315	315	0
Validation	NFKBIZ	0	.	GRCh37	3	101578330	101578330	+	3'UTR	SNP	A	A	T	novel		DLC_0018	Quasinormal	A	A																c.*115A>T			ENST00000326172	12/12	191	128	63	312	312	0
Validation	NFKBIZ	0	.	GRCh37	3	101578338	101578338	+	3'UTR	SNP	T	T	A	novel		DLC_0018	Quasinormal	T	T																c.*123T>A			ENST00000326172	12/12	186	125	61	315	315	0
Validation	NFKBIZ	0	.	GRCh37	3	101578262	101578262	+	3'UTR	SNP	C	C	T	novel		DLC_0028	Quasinormal	C	C																c.*47C>T			ENST00000326172	12/12	354	252	102	343	343	0
Validation	NFKBIZ	0	.	GRCh37	3	101578210	101578210	+	Missense_Mutation	SNP	T	T	C	novel		DLC_0029	Quasinormal	T	T																c.2152T>C	p.Tyr718His	p.Y718H	ENST00000326172	12/12	174	101	73	401	400	1
Validation	NFKBIZ	0	.	GRCh37	3	101578243	101578256	+	3'UTR	DEL	ACACTCACTGTCAG	ACACTCACTGTCAG	-	novel		DLC_0029	Quasinormal	ACACTCACTGTCAG	ACACTCACTGTCAG																c.*28_*41delACACTCACTGTCAG			ENST00000326172	12/12	196	118	78	491	491	0
Validation	NFKBIZ	0	.	GRCh37	3	101578289	101578289	+	3'UTR	SNP	A	A	T	novel		DLC_0029	Quasinormal	A	A																c.*74A>T			ENST00000326172	12/12	204	115	89	411	411	0
Validation	NFKBIZ	0	.	GRCh37	3	101578252	101578255	+	3'UTR	DEL	GTCA	GTCA	-	novel		DLC_0051	Quasinormal	GTCA	GTCA																c.*39_*42delCAGT			ENST00000326172	12/12	783	608	175	464	464	0
Validation	NFKBIZ	0	.	GRCh37	3	101578252	101578255	+	3'UTR	DEL	GTCA	GTCA	-	novel		DLC_0056	Quasinormal	GTCA	GTCA																c.*39_*42delCAGT			ENST00000326172	12/12	395	329	66	464	464	0
Validation	NFKBIZ	0	.	GRCh37	3	101578275	101578275	+	3'UTR	SNP	T	T	G	novel		DLC_0060	Quasinormal	T	T																c.*60T>G			ENST00000326172	12/12	176	134	42	336	336	0
Validation	NFKBIZ	0	.	GRCh37	3	101578279	101578279	+	3'UTR	SNP	T	T	C	novel		DLC_0060	Quasinormal	T	T																c.*64T>C			ENST00000326172	12/12	168	128	40	331	331	0
Validation	NFKBIZ	0	.	GRCh37	3	101578322	101578328	+	3'UTR	DEL	TATGAAA	TATGAAA	-	novel		DLC_0064	Quasinormal	TATGAAA	TATGAAA																c.*107_*113delTATGAAA			ENST00000326172	12/12	291	176	115	378	378	0
Validation	NFKBIZ	0	.	GRCh37	3	101578296	101578311	+	3'UTR	DEL	TTATATTGGCAAATGT	TTATATTGGCAAATGT	-	novel		DLC_0066	Quasinormal	TTATATTGGCAAATGT	TTATATTGGCAAATGT																c.*81_*96delTTATATTGGCAAATGT			ENST00000326172	12/12	194	130	64	447	447	0
Validation	NFKBIZ	0	.	GRCh37	3	101578346	101578346	+	3'UTR	SNP	C	C	G	novel		DLC_0099	Quasinormal	C	C																c.*131C>G			ENST00000326172	12/12	245	205	40	310	310	0
Validation	NFKBIZ	0	.	GRCh37	3	101578250	101578251	+	3'UTR	INS	-	-	TG	novel		DLC_0116	Quasinormal	-	-																c.*37_*38dupGT			ENST00000326172	12/12	353	279	74	449	449	0
Validation	NFKBIZ	0	.	GRCh37	3	101578251	101578251	+	3'UTR	SNP	T	T	C	novel		DLC_0125	Quasinormal	T	T																c.*36T>C			ENST00000326172	12/12	297	227	70	350	350	0
Validation	NFKBIZ	0	.	GRCh37	3	101578296	101578310	+	3'UTR	DEL	TTATATTGGCAAATG	TTATATTGGCAAATG	-	novel		DLC_0127	Quasinormal	TTATATTGGCAAATG	TTATATTGGCAAATG																c.*82_*96delTATATTGGCAAATGT			ENST00000326172	12/12	458	362	96	444	444	0
Validation	NFKBIZ	0	.	GRCh37	3	101578315	101578321	+	3'UTR	DEL	TTGTTTC	TTGTTTC	-	novel		DLC_0128	Quasinormal	TTGTTTC	TTGTTTC																c.*101_*107delTGTTTCT			ENST00000326172	12/12	249	194	55	386	386	0
Validation	NFKBIZ	0	.	GRCh37	3	101578255	101578255	+	3'UTR	SNP	A	A	C	novel		DLC_0141	Quasinormal	A	A																c.*40A>C			ENST00000326172	12/12	313	274	39	347	347	0
Validation	NFKBIZ	0	.	GRCh37	3	101578284	101578284	+	3'UTR	SNP	A	A	C	novel		DLC_0141	Quasinormal	A	A																c.*69A>C			ENST00000326172	12/12	302	264	38	333	333	0
Validation	NFKBIZ	0	.	GRCh37	3	101578251	101578251	+	3'UTR	SNP	T	T	G	novel		DLC_0198	Quasinormal	T	T																c.*36T>G			ENST00000326172	12/12	432	198	234	350	350	0
Validation	NFKBIZ	0	.	GRCh37	3	101578255	101578258	+	3'UTR	DEL	AGTT	-	-	novel		DLC_0203	Quasinormal	AGTT	AGTT																c.*42_*45delTTAG			ENST00000326172	12/12	256	30	226	463	463	0
Validation	NFKBIZ	0	.	GRCh37	3	101578411	101578411	+	3'UTR	SNP	C	C	T	novel		DLC_0205	Quasinormal	C	C																c.*196C>T			ENST00000326172	12/12	156	79	77	278	278	0
Validation	NFKBIZ	0	.	GRCh37	3	101578238	101578238	+	3'UTR	SNP	T	T	A	novel		DLC_0207	Quasinormal	T	T																c.*23T>A			ENST00000326172	12/12	230	191	39	342	342	0
Validation	NFKBIZ	0	.	GRCh37	3	101578318	101578318	+	3'UTR	SNP	T	T	C	novel		DLC_0207	Quasinormal	T	T																c.*103T>C			ENST00000326172	12/12	148	123	25	317	317	0
Validation	NFKBIZ	0	.	GRCh37	3	101578323	101578323	+	3'UTR	SNP	A	A	C	novel		DLC_0207	Quasinormal	A	A																c.*108A>C			ENST00000326172	12/12	144	119	25	310	310	0
Validation	NFKBIZ	0	.	GRCh37	3	101578351	101578351	+	3'UTR	SNP	A	A	C	novel		DLC_0207	Quasinormal	A	A																c.*136A>C			ENST00000326172	12/12	121	96	25	305	305	0
Validation	NFKBIZ	0	.	GRCh37	3	101578429	101578429	+	3'UTR	SNP	A	A	T	novel		DLC_0207	Quasinormal	A	A																c.*214A>T			ENST00000326172	12/12	74	46	28	268	268	0
Validation	NFKBIZ	0	.	GRCh37	3	101578255	101578258	+	3'UTR	DEL	AGTT	AGTT	-	novel		DLC_0221	Quasinormal	AGTT	AGTT																c.*42_*45delTTAG			ENST00000326172	12/12	340	179	161	463	463	0
Validation	NFKBIZ	0	.	GRCh37	3	101578309	101578315	+	3'UTR	DEL	TGTAAGT	TGTAAGT	-	novel		DLC_0222	Quasinormal	TGTAAGT	TGTAAGT																c.*97_*103delAAGTTGT			ENST00000326172	12/12	185	164	21	390	390	0
Validation	NFKBIZ	0	.	GRCh37	3	101578262	101578262	+	3'UTR	SNP	C	C	G	novel		DLC_0226	Quasinormal	C	C																c.*47C>G			ENST00000326172	12/12	244	168	76	343	343	0
Validation	NFKBIZ	0	.	GRCh37	3	101578319	101578319	+	3'UTR	SNP	T	T	G	novel		DLC_0228	Quasinormal	T	T																c.*104T>G			ENST00000326172	12/12	240	214	26	320	320	0
Validation	NFKBIZ	0	.	GRCh37	3	101578257	101578257	+	3'UTR	SNP	T	T	C	novel		DLC_0230	Quasinormal	T	T																c.*42T>C			ENST00000326172	12/12	213	194	19	351	351	0
Validation	NFKBIZ	0	.	GRCh37	3	101578255	101578258	+	3'UTR	DEL	AGTT	AGTT	-	novel		DLC_0231	Quasinormal	AGTT	AGTT																c.*42_*45delTTAG			ENST00000326172	12/12	361	305	56	463	463	0
Validation	NFKBIZ	0	.	GRCh37	3	101578251	101578251	+	3'UTR	SNP	T	T	G	novel		DLC_0235	Quasinormal	T	T																c.*36T>G			ENST00000326172	12/12	617	500	117	350	350	0
Validation	NFKBIZ	0	.	GRCh37	3	101578260	101578260	+	3'UTR	SNP	G	G	A	novel		DLC_0274	Quasinormal	G	G																c.*45G>A			ENST00000326172	12/12	1069	437	632	347	346	1
Validation	NFKBIZ	0	.	GRCh37	3	101578314	101578314	+	3'UTR	SNP	G	G	C	novel		DLC_0276	Quasinormal	G	G																c.*99G>C			ENST00000326172	12/12	290	217	73	325	325	0
Validation	NFKBIZ	0	.	GRCh37	3	101578252	101578255	+	3'UTR	DEL	GTCA	GTCA	-	novel		DLC_0284	Quasinormal	GTCA	GTCA																c.*39_*42delCAGT			ENST00000326172	12/12	674	474	200	464	464	0
Validation	NFKBIZ	0	.	GRCh37	3	101578252	101578255	+	3'UTR	DEL	GTCA	GTCA	-	novel		DLC_0339	Quasinormal	GTCA	GTCA																c.*39_*42delCAGT			ENST00000326172	12/12	55	47	8	464	464	0
Validation	NFKBIZ	0	.	GRCh37	3	101578179	101578179	+	Missense_Mutation	SNP	G	G	T	novel		DLC_0340	Quasinormal	G	G																c.2121G>T	p.Lys707Asn	p.K707N	ENST00000326172	12/12	68	64	4	318	318	0

## Sheet: NFKBIZ SVs
Cohort	chrom	start	end	name	score	strand	sample
Discovery	3	101560108	101560118	Case=06-23907;EventID=MantaDUP:TANDEM:103499:0:1:0:0:0	.	+	06-23907
Discovery	3	101568463	101568466	Case=06-23907;EventID=MantaDUP:TANDEM:103502:0:1:0:1:0	.	+	06-23907
Discovery	3	101578296	101578300	Case=09-33003;EventID=MantaDEL:115581:0:0:0:0:0	.	+	09-33003
Discovery	3	101578417	101578418	Case=09-33003;EventID=MantaDEL:115581:0:0:0:0:0	.	+	09-33003
Discovery	3	101578281	101578283	Case=15-18723;EventID=MantaDEL:50946:0:0:0:0:0	.	+	15-18723
Discovery	3	101578806	101578807	Case=15-18723;EventID=MantaDEL:50946:0:0:0:0:0	.	+	15-18723
Discovery	3	101545774	101545778	Case=16-11636;EventID=MantaDUP:TANDEM:46278:0:1:0:0:0	.	+	16-11636
Discovery	3	101548477	101548478	Case=81-52884;EventID=MantaDUP:TANDEM:111225:0:1:0:0:0	.	+	81-52884
Discovery	3	101554447	101554450	Case=81-52884;EventID=MantaDUP:TANDEM:111221:0:1:0:0:0	.	+	81-52884
Discovery	3	101578318	101578323	Case=DO27811;EventID=MantaDEL:222240:0:0:1:0:0	.	+	DO27811
Discovery	3	101578435	101578436	Case=DO27811;EventID=MantaDEL:222240:0:0:1:0:0	.	+	DO27811
Validation	3	101578296	101578300	Case=DLC_0061;EventID=MantaDEL:20:0:0:0:0:0	.	+	DLC_0061
Validation	3	101578417	101578418	Case=DLC_0061;EventID=MantaDEL:20:0:0:0:0:0	.	+	DLC_0061
Validation	3	101568780	101568782	Case=DLC_0063;EventID=MantaDEL:32:0:0:0:0:0	.	+	DLC_0063
Validation	3	101568831	101568832	Case=DLC_0063;EventID=MantaDEL:32:0:0:0:0:0	.	+	DLC_0063
Validation	3	101578346	101578351	Case=DLC_0111;EventID=MantaDEL:32:0:0:0:0:0	.	+	DLC_0111
Validation	3	101578477	101578478	Case=DLC_0111;EventID=MantaDEL:32:0:0:0:0:0	.	+	DLC_0111
Validation	3	101578314	101578315	Case=DLC_0163;EventID=MantaDEL:45:0:0:0:0:0	.	+	DLC_0163
Validation	3	101578368	101578369	Case=DLC_0163;EventID=MantaDEL:45:0:0:0:0:0	.	+	DLC_0163
Validation	3	101578244	101578245	Case=DLC_0188;EventID=MantaDEL:30:0:1:1:0:0	.	+	DLC_0188
Validation	3	101578438	101578439	Case=DLC_0188;EventID=MantaDEL:30:0:1:1:0:0	.	+	DLC_0188
Validation	3	101578300	101578302	Case=DLC_0224;EventID=MantaDEL:17:0:2:0:0:0	.	+	DLC_0224
Validation	3	101578411	101578412	Case=DLC_0224;EventID=MantaDEL:17:0:2:0:0:0	.	+	DLC_0224
Validation	3	101568463	101568466	Case=DLC_0238;EventID=MantaDUP:TANDEM:11:0:1:0:0:0	.	+	DLC_0238
Validation	3	101578267	101578269	Case=DLC_0243;EventID=MantaINV:13:0:1:0:0:0	.	+	DLC_0243
Validation	3	101578267	101578269	Case=DLC_0248;EventID=MantaINV:22:0:1:0:0:0	.	+	DLC_0248
Validation	3	101578272	101578275	Case=DLC_0260;EventID=MantaDEL:37:0:0:1:0:0	.	+	DLC_0260
Validation	3	101578797	101578798	Case=DLC_0260;EventID=MantaDEL:37:0:0:1:0:0	.	+	DLC_0260
Validation	3	101578300	101578302	Case=DLC_0314;EventID=MantaBND:43:0:1:3:0:0	.	-	DLC_0314
Validation	3	101578294	101578295	Case=DLC_0314;EventID=MantaBND:43:0:1:0:0:0	.	+	DLC_0314
Validation	3	101578314	101578316	Case=DLC_0355;EventID=MantaDEL:40:0:1:0:0:0	.	+	DLC_0355
Validation	3	101578388	101578389	Case=DLC_0355;EventID=MantaDEL:40:0:1:0:0:0	.	+	DLC_0355
Validation	3	101578286	101578292	Case=DLC_0370;EventID=MantaDEL:15:0:1:0:0:0	.	+	DLC_0370
Validation	3	101570984	101570985	Case=DLC_0389;EventID=MantaBND:85:0:1:0:0:0	.	-	DLC_0389
Validation	3	101571037	101571039	Case=DLC_0389;EventID=MantaINV:85:1:2:0:0:0	.	+	DLC_0389
