# Supplementary material for: Genome-wide discovery of somatic regulatory variants in diffuse large B-cell lymphoma
Source: Nat Commun. 2018 Oct 1;9:4001. doi: 10.1038/s41467-018-06354-3 (PMC6167379; doi:10.1038/s41467-018-06354-3)
Supplement: Supplementary file 4 — Supplementary Data 2 [file 41467_2018_6354_MOESM4_ESM.gz]

Archive with 1 entries (1 files):
- all_153_genomes_withresid.cut.maf
