# Supplementary material for: Genome-wide discovery of somatic regulatory variants in diffuse large B-cell lymphoma
Source: Nat Commun. 2018 Oct 1;9:4001. doi: 10.1038/s41467-018-06354-3 (PMC6167379; doi:10.1038/s41467-018-06354-3)
Supplement: Supplementary file 7 — Supplementary Data 5 [file 41467_2018_6354_MOESM7_ESM.txt]

chromosome	leftPosition	rightPosition	intermutationdistance	numberPatients	mutPerKbMaf	mostFreqVClassification	AnnotatedGene
chr1	1530468	1530694	-3.6967281	5	22.0264317180617	3'Flank	C1orf233
chr1	1647494	1649831	-4.4274387	14	6.84345594525235	Intron	CDK11A
chr1	2612926	2624195	-3.7576542	50	6.65483584738243	Intron	TTC34
chr1	2765030	2765958	-5.0388087	8	9.68783638320775	IGR	Unknown
chr1	3096558	3098307	-5.616193	15	8.57142857142857	Intron	PRDM16
chr1	3499922	3500432	-2.05688	4	7.82778864970646	Intron	MEGF6
chr1	4204538	4204694	-4.8561321	8	57.3248407643312	IGR	Unknown
chr1	5733502	5735136	-4.2449952	11	7.95107033639144	IGR	Unknown
chr1	6613024	6614473	-5.5352492	13	17.9310344827586	Intron	NOL9
chr1	7330028	7330356	-5.6420802	8	24.3161094224924	Intron	CAMTA1
chr1	7342962	7344237	-8.4388344	10	8.62068965517241	Intron	CAMTA1
chr1	9127530	9129427	-4.2315021	9	9.48366701791359	Intron	SLC2A5
chr1	10430016	10430648	-2.3066248	4	6.31911532385466	Intron	KIF1B
chr1	15517445	15518239	-2.6507014	5	6.28930817610063	Intron	TMEM51
chr1	16830770	16842262	-3.7761261	63	8.61393891934221	5'Flank	Unknown
chr1	17176597	17176683	-6.040314	5	91.9540229885057	3'Flank	RP11-108M9.1
chr1	19252462	19252564	-4.6851385	6	58.252427184466	Intron	IFFO2
chr1	23718838	23719082	-3.743893	5	20.4081632653061	Intron	TCEA3
chr1	25471703	25471789	-8.4817758	10	114.942528735632	IGR	Unknown
chr1	28973889	28975342	-4.4165587	9	6.87757909215956	RNA	TAF12
chr1	30243719	30244468	-2.571844	7	9.33333333333333	IGR	Unknown
chr1	31175733	31175788	-4.2927283	4	71.4285714285714	IGR	Unknown
chr1	41198691	41198691	-2.9020476	4	4000	Intron	NFYC
chr1	43945574	43945727	-2.1484483	4	45.4545454545455	IGR	Unknown
chr1	45260624	45261517	-4.3400435	7	13.4228187919463	5'Flank	Unknown
chr1	48948656	48949583	-3.4026327	7	8.62068965517241	IGR	Unknown
chr1	49521106	49521928	-7.3380695	9	10.9356014580802	Intron	AGBL4
chr1	50153175	50153411	-2.632728	4	16.8776371308017	Intron	AGBL4
chr1	56131404	56132790	-1.8806758	4	6.48882480173035	Intron	RP11-466L17.1
chr1	57581864	57583253	-2.3558688	10	7.19424460431655	Intron	DAB1
chr1	57830540	57830544	-3.4523623	4	800	Intron	DAB1
chr1	65772696	65772701	-7.6382508	6	1166.66666666667	5'Flank	DNAJC6
chr1	69265812	69266816	-7.5864366	9	8.95522388059701	IGR	Unknown
chr1	69755601	69756506	-1.0867676	5	6.62251655629139	IGR	Unknown
chr1	71732924	71733852	-2.4894284	7	7.53498385360603	RNA	ZRANB2-AS2
chr1	72242600	72243930	-4.3048081	12	9.01577761081893	Intron	NEGR1
chr1	72392392	72394125	-2.4442603	11	6.3437139561707	Intron	NEGR1
chr1	72456253	72456599	-3.1281083	4	11.5273775216138	Intron	NEGR1
chr1	72701716	72702132	-1.8486164	5	11.9904076738609	Intron	NEGR1
chr1	72756349	72756756	-2.2283449	4	9.80392156862745	IGR	Unknown
chr1	72871960	72872899	-1.8243479	6	6.38297872340426	IGR	Unknown
chr1	72931967	72932250	-1.9277821	4	14.0845070422535	IGR	Unknown
chr1	73032753	73033490	-1.5082722	5	6.77506775067751	IGR	Unknown
chr1	73358660	73358880	-6.5626707	8	49.7737556561086	Intron	RP4-660H19.1
chr1	73549803	73550455	-1.4754098	6	9.18836140888208	IGR	Unknown
chr1	73728482	73728801	-1.5218508	4	12.5	IGR	Unknown
chr1	73815281	73815283	-6.0041368	5	1666.66666666667	Intron	RP4-598G3.1
chr1	73847202	73847698	-2.2115431	6	12.0724346076459	IGR	Unknown
chr1	78506075	78506972	-7.4886389	7	7.79510022271715	5'Flank	RP11-386I14.2
chr1	78755666	78756030	-6.785174	6	16.4383561643836	Intron	RP11-183M13.1
chr1	79668617	79670161	-6.5107997	11	7.11974110032362	IGR	Unknown
chr1	79863378	79863381	-7.3261944	6	1500	IGR	Unknown
chr1	80533088	80533380	-2.638926	6	20.4778156996587	IGR	Unknown
chr1	80587136	80588261	-1.9263085	7	7.10479573712256	3'Flank	RP11-339A11.2
chr1	80659945	80660858	-6.2737282	6	6.56455142231948	IGR	Unknown
chr1	81134378	81135071	-5.3108062	6	8.64553314121038	IGR	Unknown
chr1	81157215	81157231	-6.9854226	11	647.058823529412	IGR	Unknown
chr1	81329926	81329954	-4.432722	5	172.413793103448	IGR	Unknown
chr1	81739946	81741315	-1.8401929	12	8.75912408759124	IGR	Unknown
chr1	81937768	81938183	-2.0278086	5	12.0192307692308	Intron	LPHN2
chr1	82462677	82464640	-3.411902	14	7.12830957230143	IGR	LPHN2
chr1	82617100	82617223	-2.6843878	4	40.3225806451613	IGR	Unknown
chr1	82803850	82804699	-2.0242428	7	8.23529411764706	IGR	Unknown
chr1	83035637	83036266	-1.4541925	4	6.34920634920635	IGR	Unknown
chr1	83752629	83752942	-3.4277569	6	19.1082802547771	IGR	Unknown
chr1	83766486	83768941	-2.7867228	10	6.51465798045603	IGR	Unknown
chr1	83902521	83904020	-2.9154804	7	8.66666666666667	IGR	Unknown
chr1	85732585	85733491	-5.001956	8	11.0253583241455	Nonsense_Mutation	BCL10
chr1	91544303	91544437	-3.5454429	4	29.6296296296296	IGR	Unknown
chr1	93026086	93027111	-4.2667931	8	11.6959064327485	Intron	EVI5
chr1	93251796	93251796	-8.4895652	4	4000	Intron	EVI5
chr1	97400283	97401227	-4.8069705	6	6.34920634920635	RNA	AL592205.2
chr1	97613319	97613807	-4.7708116	5	10.2249488752556	Intron	DPYD
chr1	97722245	97723012	-6.8361551	8	10.4166666666667	Intron	DPYD
chr1	98024424	98025211	-1.6615239	7	8.88324873096447	Intron	DPYD
chr1	98151214	98151463	-2.4516367	6	24	Intron	DPYD
chr1	98185422	98186219	-1.9435988	8	10.0250626566416	Intron	DPYD
chr1	98249526	98249830	-3.1537588	6	19.672131147541	Intron	DPYD
chr1	98468412	98469876	-2.2283233	9	6.14334470989761	Intron	MIR137HG
chr1	98813645	98814356	-1.6812704	5	7.02247191011236	IGR	Unknown
chr1	98912880	98914361	-1.6612645	9	7.42240215924426	IGR	Unknown
chr1	101015413	101016212	-2.8639802	5	7.5	IGR	Unknown
chr1	103416847	103417245	-1.8394713	4	10.0250626566416	Intron	COL11A1
chr1	104747570	104748344	-7.1658596	10	14.1935483870968	IGR	Unknown
chr1	105040391	105041224	-2.4658737	6	7.19424460431655	IGR	Unknown
chr1	105146322	105147658	-7.1393733	9	7.4794315632012	IGR	Unknown
chr1	106159433	106159728	-2.2981346	4	13.5135135135135	Intron	RP11-251P6.1
chr1	106262595	106263216	-1.9087843	5	8.03858520900322	IGR	Unknown
chr1	112044610	112044816	-3.7517991	5	24.1545893719807	Intron	ADORA3
chr1	113182410	113182552	-4.2214177	4	34.965034965035	Intron	CAPZA1
chr1	113977564	113978928	-8.4302401	9	6.59340659340659	Intron	MAGI3
chr1	114634388	114634962	-2.7259355	5	8.69565217391304	Intron	SYT6
chr1	116160995	116161623	-7.913357	5	7.94912559618442	3'Flank	SNORA42
chr1	117300362	117300376	-5.8440624	6	400	Intron	CD2
chr1	117747289	117747779	-8.7878863	9	18.3299389002037	Intron	VTCN1
chr1	120458103	120458264	-5.5758877	7	43.2098765432099	Nonsense_Mutation	NOTCH2
chr1	120573846	120573957	-8.2626789	9	80.3571428571429	Intron	NOTCH2
chr1	121368164	121369187	-4.4440838	7	6.8359375	IGR	Unknown
chr1	142550648	142551567	-3.4343465	17	20.6521739130435	5'Flank	RP11-417J8.1
chr1	142576638	142577211	-4.6503936	10	19.1637630662021	Intron	RP11-417J8.2
chr1	142581055	142583420	-3.9841134	26	17.7514792899408	Intron	RP11-417J8.2
chr1	142586936	142587630	-3.4421775	17	30.2158273381295	Intron	RP11-417J8.2
chr1	142688988	142689678	-3.413326	11	20.260492040521	Intron	RP11-417J8.6
chr1	142722973	142723177	-2.8486031	5	24.390243902439	Intron	RP11-417J8.6
chr1	142806243	142808404	-1.9327444	13	7.86308973172988	Intron	RP11-423O2.5
chr1	142865165	142865893	-1.9383844	7	12.3456790123457	IGR	Unknown
chr1	142920321	142920376	-5.5746726	7	142.857142857143	IGR	Unknown
chr1	142959462	142960109	-1.9508358	7	10.8024691358025	5'Flank	RP11-423O2.7
chr1	143124087	143124601	-1.6913483	7	15.5339805825243	Intron	RP11-782C8.2
chr1	143140010	143140916	-5.8906328	13	15.4355016538037	Intron	RP11-782C8.2
chr1	143261311	143261419	-6.0779388	6	55.045871559633	IGR	Unknown
chr1	143410389	143413152	-7.3608082	28	15.1953690303907	Intron	RP11-435B5.4
chr1	143482591	143491805	-5.4759394	54	8.13890396093326	IGR	Unknown
chr1	143495694	143499916	-4.2900103	32	10.4191333175468	5'Flank	RP11-435B5.6
chr1	143515106	143518635	-4.7615637	27	11.3314447592068	3'Flank	RP11-435B5.6
chr1	143523792	143541431	-5.5078479	59	6.29251700680272	5'Flank	RP11-435B5.7
chr1	148679909	148681963	-4.9131759	10	10.2189781021898	IGR	Unknown
chr1	148848839	148854596	-3.8875397	29	7.81521361583883	5'Flank	RP11-763B22.6
chr1	149026079	149032168	-3.4657551	50	11.9868637110016	IGR	Unknown
chr1	149222707	149227388	-6.6059541	23	6.40751815463477	RNA	RNVU1-18
chr1	149721701	149722992	-5.4172338	8	10.061919504644	5'Flank	RP11-353N4.5
chr1	149783516	149784976	-4.0652893	11	9.58247775496235	5'Flank	HIST2H2BF
chr1	149857571	149859053	-5.1531439	23	32.3668240053945	3'UTR	HIST2H2BE
chr1	150548470	150551398	-2.7874321	12	6.48685558210993	Intron	MCL1
chr1	152524237	152525451	-2.7261506	6	7.40740740740741	IGR	Unknown
chr1	154506367	154506369	-7.9946081	7	2333.33333333333	Intron	TDRD10
chr1	157667721	157670368	-5.4133379	13	11.7069486404834	Intron	FCRL3
chr1	160727880	160728640	-8.2263891	7	9.19842312746386	3'Flank	SLAMF7
chr1	160797969	160798677	-4.7791139	6	8.46262341325811	3'Flank	LY9
chr1	163029081	163029189	-3.9116595	5	64.2201834862385	IGR	Unknown
chr1	164308952	164309571	-2.6944623	5	8.06451612903226	5'Flank	NMNAT1P2
chr1	164779472	164780105	-3.9358197	7	12.6182965299685	Intron	PBX1
chr1	168668836	168668837	-3.7275711	4	2000	Intron	DPT
chr1	168863488	168864295	-2.1300819	6	7.42574257425743	5'Flank	SUMO1P2
chr1	169190947	169193030	-8.5405222	13	6.23800383877159	Intron	NME7
chr1	170713736	170714724	-2.3728492	7	7.0778564206269	IGR	Unknown
chr1	171626958	171627323	-7.2972038	8	24.5901639344262	IGR	Unknown
chr1	171867833	171867845	-8.45068	7	538.461538461538	Intron	DNM3
chr1	174033200	174033200	-8.2611867	9	9000	IGR	Unknown
chr1	176364559	176365181	-1.6302069	4	6.42054574638844	IGR	Unknown
chr1	178143048	178143048	-8.5209829	7	7000	Intron	RASAL2
chr1	182285659	182285757	-4.115639	4	40.4040404040404	5'Flank	GS1-122H1.2
chr1	182690055	182690208	-4.4210827	5	38.961038961039	IGR	Unknown
chr1	182887203	182887205	-8.7246303	6	2000	Intron	SHCBP1L
chr1	185973843	185974641	-2.8457952	8	10.0125156445557	Intron	HMCN1
chr1	186770298	186771294	-7.5297019	16	16.0481444332999	IGR	Unknown
chr1	187009912	187011107	-3.8213142	8	6.68896321070234	IGR	Unknown
chr1	187244071	187244483	-5.7104189	8	19.3704600484261	Intron	LINC01036
chr1	187251220	187251733	-4.2221885	7	15.5642023346303	Intron	LINC01036
chr1	187405651	187405971	-3.2758137	4	12.4610591900312	IGR	Unknown
chr1	187458791	187459579	-0.9365425	6	7.60456273764259	IGR	Unknown
chr1	187505069	187505417	-3.9754938	5	14.3266475644699	RNA	RP11-393M18.1
chr1	187849712	187849862	-2.2155217	5	33.112582781457	IGR	Unknown
chr1	187966433	187966692	-2.7756264	6	23.0769230769231	IGR	Unknown
chr1	188245338	188245837	-1.1948182	5	10	IGR	Unknown
chr1	188537927	188537927	-6.8896312	5	5000	IGR	Unknown
chr1	188565723	188567440	-1.5313658	12	9.89522700814901	IGR	Unknown
chr1	188641973	188642575	-6.8364654	10	18.2421227197347	3'Flank	RP11-669M2.2
chr1	188837814	188838556	-6.1430229	10	18.842530282638	3'Flank	RP11-316I3.2
chr1	189408430	189408601	-2.0784668	4	23.2558139534884	IGR	Unknown
chr1	189433707	189434045	-6.1943367	13	41.2979351032448	IGR	Unknown
chr1	189477504	189479758	-1.0687261	14	6.65188470066519	IGR	Unknown
chr1	189593882	189595656	-2.2650539	17	9.57746478873239	IGR	Unknown
chr1	189605899	189605913	-4.3006476	6	400	IGR	Unknown
chr1	189779425	189779706	-6.8511234	7	24.822695035461	Intron	RP11-398M15.1
chr1	189886371	189886736	-2.1774164	6	16.3934426229508	IGR	Unknown
chr1	190001384	190002852	-1.4544465	9	6.8073519400953	IGR	Unknown
chr1	190229687	190230497	-2.2048468	9	13.5635018495684	Intron	BRINP3
chr1	190415590	190416750	-7.11041	13	11.1972437553833	Intron	BRINP3
chr1	190451377	190451641	-2.3510545	6	22.6415094339623	5'Flank	BRINP3
chr1	190951725	190952223	-3.1113586	7	14.0280561122244	IGR	Unknown
chr1	191088310	191088862	-2.8424628	7	12.6582278481013	IGR	Unknown
chr1	191213372	191213827	-5.992846	8	17.5438596491228	IGR	Unknown
chr1	191349145	191350043	-2.0216649	7	7.78642936596218	IGR	Unknown
chr1	191511823	191512805	-3.2621789	7	8.1383519837233	IGR	Unknown
chr1	191585981	191586637	-6.8583571	10	16.7427701674277	IGR	Unknown
chr1	192192113	192192770	-3.8743889	10	18.2370820668693	IGR	Unknown
chr1	193409046	193410324	-7.8095321	12	10.1641907740422	IGR	Unknown
chr1	193646510	193647389	-1.6718278	5	6.81818181818182	5'Flank	RP11-21J7.1
chr1	194057327	194058056	-3.9738283	4	6.84931506849315	IGR	Unknown
chr1	194727987	194727987	-7.3870961	8	8000	IGR	Unknown
chr1	195084513	195084778	-2.4318004	4	15.0375939849624	IGR	Unknown
chr1	195243406	195243958	-4.6069628	7	12.6582278481013	IGR	Unknown
chr1	195447006	195447451	-2.1471742	4	8.96860986547085	IGR	Unknown
chr1	195595678	195596227	-1.6987556	5	9.09090909090909	IGR	Unknown
chr1	195872242	195873338	-1.6504207	9	8.20419325432999	IGR	ENSR00000288021
chr1	195905283	195906469	-1.8219732	9	7.5821398483572	IGR	Unknown
chr1	196005448	196007334	-2.3416298	13	6.88924218335983	IGR	Unknown
chr1	196741787	196742132	-6.6017653	7	20.2312138728324	5'Flank	CFHR3
chr1	198403845	198404425	-2.4026718	5	8.60585197934595	IGR	Unknown
chr1	198608249	198612102	-6.8722373	23	9.6004151530877	Intron	PTPRC
chr1	201178667	201180037	-4.5216213	9	6.56455142231948	Missense_Mutation	IGFN1
chr1	202423975	202424337	-8.6297597	8	22.0385674931129	Intron	PPP1R12B
chr1	202971942	202972646	-4.7239325	5	7.09219858156028	5'Flank	TMEM183A
chr1	203272392	203275154	-8.0515198	63	63.3369525877669	Intron	BTG2
chr1	203272392	203275199	-8.0515198	63	63.3369525877669	Intron	BTG2
chr1	203275204	203275268	-8.0356679	26	676.923076923077	Intron	BTG2
chr1	203275413	203275444	-8.0149788	30	1312.5	Intron	BTG2
chr1	203275552	203276386	-8.042905	61	213.173652694611	Intron	BTG2
chr1	203946194	203947624	-8.5454796	9	6.28930817610063	IGR	Unknown
chr1	204462925	204463742	-2.2218424	5	6.11246943765281	5'Flank	PIK3C2B
chr1	204736324	204737825	-5.2269568	9	6.6577896138482	IGR	Unknown
chr1	206283386	206291187	-7.5563593	35	15.7651884132274	Intron	C1orf186
chr1	207580725	207581886	-4.9442955	7	6.88468158347676	IGR	Unknown
chr1	209038134	209040136	-7.6562123	25	12.9805292061907	IGR	Unknown
chr1	209248279	209249249	-6.1209307	8	8.2389289392379	IGR	Unknown
chr1	213536939	213537166	-5.2842654	10	43.859649122807	IGR	Unknown
chr1	214983908	214984395	-2.4681372	6	12.2950819672131	IGR	Unknown
chr1	215383184	215383994	-7.4561791	10	12.3304562268804	Intron	KCNK2
chr1	215811918	215812841	-1.3684441	6	6.49350649350649	Intron	USH2A
chr1	216293323	216294289	-1.515192	7	7.23888314374354	Intron	USH2A
chr1	216423207	216423931	-1.8558572	6	9.6551724137931	Intron	USH2A
chr1	217922622	217923817	-1.7344037	7	7.52508361204013	Intron	SPATA17
chr1	219413342	219414496	-7.8891727	8	6.92640692640693	IGR	Unknown
chr1	226722973	226723876	-3.0022166	6	6.63716814159292	IGR	Unknown
chr1	226921485	226926196	-3.6004025	16	9.33786078098472	Intron	ITPKB
chr1	231705202	231705204	-7.3864217	5	1666.66666666667	3'Flank	TSNAX
chr1	231795806	231796209	-2.5446104	4	9.9009900990099	Intron	DISC1
chr1	234383630	234384275	-4.5357581	12	23.2198142414861	Intron	SLC35F3
chr1	234503147	234503149	-8.6076191	6	2000	5'Flank	RP5-827C21.6
chr1	235130036	235131512	-6.5616269	10	8.12457684495599	IGR	Unknown
chr1	236401842	236401842	-2.821136	4	4000	Intron	ERO1LB
chr1	236656842	236656938	-4.2966167	4	41.2371134020619	IGR	Unknown
chr1	237219088	237220035	-3.4196483	8	9.49367088607595	Intron	RYR2
chr1	237745061	237745888	-3.7756901	8	9.66183574879227	Intron	RYR2
chr1	238176798	238177266	-1.9239642	6	12.7931769722814	IGR	Unknown
chr1	238219544	238219555	-4.6414275	5	416.666666666667	IGR	Unknown
chr1	238308788	238309362	-1.2738267	6	10.4347826086957	IGR	Unknown
chr1	238418323	238419304	-1.6305566	10	10.183299389002	IGR	Unknown
chr1	238624958	238625017	-3.0034221	5	83.3333333333333	IGR	Unknown
chr1	238731167	238732749	-1.7295918	13	8.2122552116235	IGR	Unknown
chr1	238786792	238787376	-1.263923	5	10.2564102564103	IGR	Unknown
chr1	238866442	238866972	-1.426908	6	11.2994350282486	IGR	Unknown
chr1	238900295	238901340	-1.6866273	9	8.60420650095602	IGR	Unknown
chr1	238957983	238958564	-2.2339869	6	10.3092783505155	IGR	Unknown
chr1	239262028	239263012	-1.8596977	11	12.1827411167513	IGR	Unknown
chr1	239398270	239398606	-4.5327899	8	29.673590504451	IGR	Unknown
chr1	239408403	239409028	-2.1091146	8	12.779552715655	3'Flank	RP11-544D21.2
chr1	239475264	239475767	-2.6256072	5	9.92063492063492	IGR	Unknown
chr1	239570721	239570906	-6.8701065	7	37.6344086021505	Intron	CHRM3
chr1	239636028	239636639	-1.7411368	6	11.437908496732	Intron	CHRM3
chr1	239944387	239945036	-2.2698146	7	12.3076923076923	Intron	CHRM3
chr1	240098074	240098771	-3.4132766	7	10.0286532951289	IGR	Unknown
chr1	242357924	242357936	-6.0275234	6	461.538461538462	Intron	PLD5
chr1	242469112	242470299	-2.7492106	7	7.57575757575758	Intron	PLD5
chr1	242483754	242487290	-3.7804566	19	6.50268589199887	Intron	PLD5
chr1	242555918	242558307	-3.2000367	10	7.53138075313807	Intron	PLD5
chr1	244034430	244034615	-7.8358518	7	37.6344086021505	IGR	Unknown
chr1	245400145	245401342	-8.1790364	9	7.51252086811352	Intron	KIF26B
chr1	246186926	246188379	-3.6438141	8	6.1898211829436	Intron	SMYD3
chr1	247692855	247694602	-2.5785303	11	6.2929061784897	3'UTR	OR2C3
chr2	213895	214532	-3.804131	8	14.1065830721003	3'Flank	SH3YL1
chr2	435794	436926	-2.729503	7	6.17828773168579	IGR	Unknown
chr2	1106634	1108365	-3.0000137	10	6.9284064665127	Intron	SNTG2
chr2	1276456	1276729	-2.6939571	4	14.5985401459854	Intron	SNTG2
chr2	1584615	1585353	-2.4672295	7	12.1786197564276	5'Flank	AC141930.2
chr2	1599338	1601628	-2.5922369	19	10.4757747708424	Intron	AC144450.1
chr2	1641157	1641365	-2.6035091	5	23.9234449760766	Intron	PXDN
chr2	1783407	1784631	-3.0994796	9	8.16326530612245	IGR	Unknown
chr2	1838549	1838822	-3.2805939	7	25.5474452554745	Intron	MYT1L
chr2	2007891	2008621	-3.4825486	8	12.311901504788	Intron	MYT1L
chr2	2299331	2299439	-5.3700792	9	128.440366972477	Intron	MYT1L
chr2	3909392	3909669	-7.2017716	14	57.5539568345324	IGR	Unknown
chr2	4120105	4120608	-7.7965497	8	15.8730158730159	IGR	Unknown
chr2	4155219	4156151	-4.134189	7	7.502679528403	IGR	Unknown
chr2	4496708	4496838	-3.2700798	6	45.8015267175573	IGR	Unknown
chr2	5627580	5628262	-1.7450371	7	10.2489019033675	IGR	Unknown
chr2	5686447	5687033	-7.3136233	15	34.0715502555366	3'Flank	AC107057.1
chr2	5933179	5934721	-2.6630543	9	6.48088139987038	IGR	Unknown
chr2	6024794	6025295	-3.0827705	6	11.9521912350598	IGR	Unknown
chr2	6156329	6157815	-5.448451	14	11.4324142568931	IGR	Unknown
chr2	6389659	6391254	-7.7863296	13	8.1453634085213	IGR	Unknown
chr2	7617617	7618630	-6.5525757	8	7.88954635108481	IGR	Unknown
chr2	9146274	9146280	-7.9911895	10	1428.57142857143	5'Flank	MBOAT2
chr2	11093793	11093961	-4.0858306	7	41.4201183431953	IGR	Unknown
chr2	11994466	11995197	-3.4497124	8	10.9289617486339	Intron	AC096559.1
chr2	13116273	13117393	-8.2260974	10	9.81266726137377	Intron	AC064875.2
chr2	13534852	13536394	-4.0607371	9	6.48088139987038	IGR	Unknown
chr2	13785355	13785356	-7.0702334	6	3000	IGR	Unknown
chr2	13825242	13826002	-6.7136122	9	15.7687253613666	IGR	Unknown
chr2	13900461	13901438	-2.7055334	7	7.15746421267894	3'Flank	AC016730.1
chr2	14074873	14075780	-7.3497484	10	16.5198237885463	Intron	LINC00276
chr2	14564668	14565123	-4.2950599	4	8.7719298245614	IGR	Unknown
chr2	14678509	14679826	-7.144047	13	10.6221547799697	IGR	Unknown
chr2	15238103	15238660	-6.2749454	8	14.336917562724	IGR	Unknown
chr2	15387802	15387804	-7.782214	6	2000	Intron	NBAS
chr2	16575753	16576540	-3.252417	6	7.61421319796954	Intron	AC010880.1
chr2	17242714	17244342	-8.4467473	18	11.6635972989564	IGR	Unknown
chr2	18539869	18539885	-6.4305431	6	352.941176470588	Intron	KCNS3
chr2	19035118	19035835	-3.3742931	5	9.74930362116992	IGR	Unknown
chr2	19117088	19118263	-7.3278565	12	11.0544217687075	IGR	Unknown
chr2	21267858	21268823	-7.5617425	9	10.351966873706	5'Flank	APOB
chr2	22476994	22477227	-1.5949494	5	21.3675213675214	Intron	AC068490.2
chr2	22919300	22921198	-2.8088966	12	6.31911532385466	IGR	Unknown
chr2	23118441	23118549	-3.9539008	5	45.8715596330275	IGR	Unknown
chr2	30160218	30161804	-8.5548649	13	8.19155639571519	IGR	Unknown
chr2	34205036	34205743	-4.1048931	6	8.47457627118644	Intron	AC009499.1
chr2	34689518	34689889	-2.0749131	4	10.752688172043	Intron	AC073218.1
chr2	35041552	35042551	-2.7032181	12	18	Intron	AC012593.1
chr2	35538601	35538840	-6.662447	11	50	IGR	Unknown
chr2	35701225	35702602	-2.0182079	7	6.53120464441219	IGR	RNU6-1117P
chr2	36181443	36182321	-5.3744916	8	17.0648464163823	IGR	Unknown
chr2	36259121	36260419	-3.3871764	7	6.9284064665127	IGR	Unknown
chr2	36408679	36411292	-6.6360617	14	6.88599846977812	IGR	Unknown
chr2	39371954	39372293	-3.9613827	5	17.6470588235294	IGR	Unknown
chr2	39714021	39714054	-5.364925	6	235.294117647059	Intron	AC007246.3
chr2	40427187	40427612	-3.1230046	6	14.0845070422535	Intron	SLC8A1
chr2	40979686	40981215	-7.7522543	11	7.18954248366013	Intron	AC007317.1
chr2	41145301	41145644	-1.9076114	4	11.6279069767442	IGR	Unknown
chr2	42678587	42679387	-8.0004221	9	12.4843945068664	Intron	KCNG3
chr2	47359305	47359305	-3.6037294	4	4000	Intron	C2orf61
chr2	47920132	47925245	-3.094303	24	6.25733281188893	Intron	AC079250.1
chr2	48166663	48167965	-8.4768691	14	12.279355333845	3'Flank	AC079807.4
chr2	49721395	49722840	-5.8798008	10	7.60719225449516	IGR	Unknown
chr2	50818228	50818653	-1.5993129	5	11.7370892018779	Intron	NRXN1
chr2	51017589	51018276	-5.057695	11	15.9883720930233	Intron	NRXN1
chr2	51072948	51073259	-2.3931407	6	19.2307692307692	Intron	NRXN1
chr2	51556159	51557135	-1.4627833	9	9.21187308085977	Intron	AC007682.1
chr2	51581274	51581468	-7.146539	13	76.9230769230769	Intron	AC007682.1
chr2	51834703	51836280	-1.9517221	10	6.33713561470215	Intron	AC007682.1
chr2	51940176	51941209	-1.7444344	10	12.5725338491296	Intron	AC007682.1
chr2	52055709	52056426	-6.8986191	8	11.142061281337	Intron	AC007682.1
chr2	52495621	52498073	-7.3649357	14	6.9302894415002	Intron	AC007682.1
chr2	52541028	52541278	-2.2313721	5	19.9203187250996	Intron	AC007682.1
chr2	52699195	52699197	-3.2071868	5	1666.66666666667	3'Flank	AC139712.1
chr2	52737890	52739160	-1.8848509	9	7.08103855232101	IGR	Unknown
chr2	52902048	52903683	-7.002539	15	9.7799511002445	IGR	Unknown
chr2	52951107	52951138	-4.5431837	4	125	Intron	AC010967.2
chr2	55015159	55015789	-3.83599	5	12.6782884310618	Intron	EML6
chr2	57302200	57302682	-4.1988851	7	14.4927536231884	IGR	Unknown
chr2	57418082	57418524	-3.732177	9	22.5733634311512	IGR	Unknown
chr2	57545406	57545410	-7.1904329	8	1600	IGR	Unknown
chr2	59380552	59381672	-7.8662666	13	13.3809099018733	IGR	Unknown
chr2	60080651	60080737	-5.9607131	10	114.942528735632	Intron	RP11-444A22.1
chr2	60611703	60613725	-1.7246126	5	6.42609985170539	Intron	AC007381.2
chr2	60775261	60781974	-4.3775068	35	12.9579982126899	Intron	BCL11A
chr2	61280400	61280400	-2.6632431	4	4000	3'Flank	PEX13
chr2	61719471	61719472	-7.762253	5	2500	Missense_Mutation	XPO1
chr2	64252860	64253036	-5.0806832	5	33.8983050847458	IGR	Unknown
chr2	65588146	65593595	-3.7861754	18	8.80733944954128	Intron	SPRED2
chr2	67050240	67051178	-3.8144875	6	6.38977635782748	5'Flank	AC009474.1
chr2	68425382	68425488	-3.9231344	5	56.0747663551402	Intron	PPP3R1
chr2	69002209	69003570	-4.5391383	10	13.9500734214391	Intron	ARHGAP25
chr2	70222065	70222157	-4.4548009	5	53.7634408602151	Intron	PCBP1-AS1
chr2	70660464	70661939	-2.8415776	6	6.09756097560976	IGR	Unknown
chr2	72391841	72391843	-6.9342086	5	1666.66666666667	IGR	Unknown
chr2	73529447	73529982	-2.8151767	5	9.32835820895522	3'Flank	RNU6-111P
chr2	76585848	76586426	-2.7603966	5	8.63557858376511	IGR	Unknown
chr2	76720995	76721761	-1.6956875	6	7.82268578878748	IGR	Unknown
chr2	77119049	77119524	-1.6137253	5	10.5042016806723	Intron	LRRTM4
chr2	77300321	77301044	-2.5313425	6	8.28729281767956	Intron	LRRTM4
chr2	77426219	77427233	-1.5476716	10	9.85221674876847	Intron	LRRTM4
chr2	77531201	77532902	-1.6299837	11	6.46298472385429	Intron	LRRTM4
chr2	77611361	77611361	-6.7969139	5	5000	Intron	LRRTM4
chr2	77695260	77695369	-2.6009447	4	45.4545454545455	Intron	LRRTM4
chr2	77965227	77965715	-1.5545688	5	10.2249488752556	IGR	Unknown
chr2	77980160	77981083	-1.4426772	7	7.57575757575758	IGR	Unknown
chr2	78087027	78087031	-6.193001	9	1800	IGR	Unknown
chr2	78323716	78324046	-1.7872194	5	15.1057401812689	Intron	AC012494.1
chr2	78461181	78461374	-2.7021827	5	25.7731958762887	IGR	Unknown
chr2	78947838	78947844	-5.9932643	6	857.142857142857	IGR	Unknown
chr2	79200057	79200404	-1.7056216	5	14.367816091954	IGR	Unknown
chr2	79428005	79428373	-2.1048623	5	13.550135501355	Intron	CTNNA2
chr2	79448041	79448743	-6.3800178	7	9.95732574679943	Intron	CTNNA2
chr2	79564908	79565570	-1.8531764	6	9.04977375565611	Intron	CTNNA2
chr2	79630931	79631272	-7.0273665	8	23.3918128654971	Intron	CTNNA2
chr2	79941454	79942044	-1.7706349	4	6.76818950930626	Intron	CTNNA2
chr2	79959965	79961980	-1.8359931	14	7.93650793650794	Intron	CTNNA2
chr2	80068698	80069683	-2.4768554	9	9.12778904665314	Intron	CTNNA2
chr2	80277989	80279046	-1.9830813	6	8.50661625708885	Intron	CTNNA2
chr2	80603018	80603263	-2.9955937	4	20.3252032520325	Intron	CTNNA2
chr2	80844269	80845067	-1.4538587	5	6.25782227784731	Intron	CTNNA2
chr2	81108519	81108673	-5.937192	5	38.7096774193548	IGR	Unknown
chr2	81159087	81159487	-4.7061779	10	32.4189526184539	IGR	Unknown
chr2	81410053	81410777	-2.2269765	8	11.0344827586207	IGR	Unknown
chr2	81430833	81431697	-1.9596126	7	8.09248554913295	5'Flank	AC105342.1
chr2	81606092	81606634	-2.1157644	5	9.20810313075506	IGR	Unknown
chr2	81945636	81946739	-2.4281245	8	9.05797101449275	IGR	Unknown
chr2	82178562	82179694	-2.7765578	10	11.4739629302736	IGR	Unknown
chr2	82221379	82221837	-3.9172034	4	8.71459694989107	Intron	AC079896.1
chr2	82413570	82414256	-3.3838914	7	11.6448326055313	IGR	Unknown
chr2	82695591	82695593	-5.9339151	5	1666.66666666667	IGR	Unknown
chr2	82764749	82765299	-3.4236957	8	14.519056261343	Intron	AC010105.1
chr2	82824696	82825128	-6.1273141	17	41.5704387990762	IGR	Unknown
chr2	82946260	82946260	-6.910708	5	5000	IGR	Unknown
chr2	83229141	83229737	-6.5140799	7	11.7252931323283	IGR	Unknown
chr2	83239861	83239899	-4.0607814	7	205.128205128205	IGR	Unknown
chr2	83250615	83250926	-2.212393	6	19.2307692307692	IGR	Unknown
chr2	86752634	86753805	-7.9805909	8	6.8259385665529	Intron	CHMP3
chr2	88790676	88791214	-8.2423829	9	16.6975881261596	IGR	Unknown
chr2	88905275	88907015	-5.5601505	23	37.9092475588742	Intron	EIF2AK3
chr2	89065226	89065474	-1.8922677	4	16.0642570281125	5'Flank	AC096579.1
chr2	89127193	89128729	-4.4407188	30	85.2309694209499	Intron	AC096579.13
chr2	89131758	89132416	-4.100776	18	60.6980273141123	Intron	AC096579.13
chr2	89137306	89137724	-2.5672801	13	40.5727923627685	Intron	AC096579.13
chr2	89140374	89141213	-3.7919131	28	98.8095238095238	Intron	AC096579.13
chr2	89155294	89155570	-2.7863603	10	50.5415162454874	3'Flank	IGKC
chr2	89157114	89157786	-5.5939841	44	194.650817236256	5'Flank	IGKC
chr2	89157863	89158012	-5.8481087	32	506.666666666667	5'Flank	IGKC
chr2	89158204	89158279	-5.8545024	33	802.631578947368	5'Flank	IGKC
chr2	89158851	89158892	-5.8514834	31	1142.85714285714	5'Flank	IGKC
chr2	89159032	89159101	-5.8350475	27	757.142857142857	5'Flank	IGKC
chr2	89159225	89159292	-5.8189643	31	691.176470588235	5'Flank	IGKC
chr2	89159308	89159358	-5.8556487	42	1254.90196078431	5'Flank	IGKC
chr2	89159372	89159416	-5.8553713	34	1266.66666666667	5'Flank	IGKC
chr2	89159634	89159693	-5.8487043	58	2000	5'Flank	IGKC
chr2	89159730	89159763	-5.8276039	32	1470.58823529412	5'Flank	IGKC
chr2	89159779	89159807	-5.847084	40	2034.48275862069	5'Flank	IGKC
chr2	89159996	89160048	-5.8360389	37	1226.41509433962	5'Flank	IGKC
chr2	89160069	89160109	-5.8466326	37	1682.92682926829	5'Flank	IGKC
chr2	89160114	89160147	-5.8463646	37	1941.17647058824	5'Flank	IGKJ5
chr2	89160268	89160288	-5.8141037	31	1904.7619047619	5'Flank	IGKC
chr2	89160305	89160344	-5.863727	43	1725	5'Flank	IGKC
chr2	89160497	89160530	-5.8360655	38	1735.29411764706	5'Flank	IGKC
chr2	89160540	89160564	-5.8412538	26	1480	5'Flank	IGKC
chr2	89160592	89160634	-5.8410671	37	1883.72093023256	5'Flank	IGKC
chr2	89160834	89160918	-5.8243864	26	552.941176470588	5'Flank	IGKC
chr2	89161112	89161255	-5.6058907	26	680.555555555556	5'Flank	IGKC
chr2	89161907	89162303	-4.8574695	20	133.501259445844	5'Flank	IGKC
chr2	89162807	89163003	-5.0459657	27	350.253807106599	5'Flank	IGKJ5
chr2	89163732	89163904	-5.8166237	32	520.231213872832	5'Flank	IGKJ5
chr2	89165272	89165603	-5.8094121	33	481.927710843374	5'Flank	IGKJ1
chr2	89184466	89185321	-4.6919666	26	116.822429906542	Intron	IGKV4-1
chr2	89185340	89185665	-5.3106492	30	377.300613496932	Missense_Mutation	IGKV4-1
chr2	89246684	89248150	-4.5796125	19	107.702794819359	5'Flank	IGKV1-5
chr2	89384847	89385400	-2.530354	7	43.3212996389892	5'Flank	IGKV3-15
chr2	89442042	89443193	-6.3987543	21	86.8055555555556	Intron	IGKV3-20
chr2	89446773	89447971	-5.9194301	10	41.7014178482068	IGR	IGKV3-20
chr2	89475691	89476014	-3.709702	9	46.2962962962963	3'Flank	IGKV2-24
chr2	89533656	89534092	-4.4727834	9	57.20823798627	RNA	IGKV2-29
chr2	89544638	89545337	-5.4804687	14	62.8571428571429	Intron	IGKV2-30
chr2	89619325	89620620	-3.2661812	8	12.3456790123457	5'Flank	IGKV1-39
chr2	90259461	90260134	-5.1398504	13	26.7062314540059	Missense_Mutation	IGKV1D-8
chr2	91604331	91605798	-2.3640841	8	6.13079019073569	IGR	Unknown
chr2	91709759	91710600	-6.5932274	8	9.50118764845606	IGR	Unknown
chr2	91795857	91796738	-4.4733706	9	10.2040816326531	Intron	AC116050.1
chr2	91974862	91977634	-5.1885564	32	19.1128741435269	IGR	Unknown
chr2	91986663	91987412	-3.3240035	21	32	IGR	Unknown
chr2	92075215	92075708	-2.7936153	10	28.3400809716599	RNA	SLC9B1P2
chr2	92177948	92179067	-2.9896135	17	18.75	IGR	Unknown
chr2	92247855	92248355	-5.1866211	15	35.9281437125749	IGR	Unknown
chr2	92252765	92252891	-6.3351161	7	78.740157480315	IGR	Unknown
chr2	92265116	92265489	-3.4576963	9	29.4117647058824	IGR	Unknown
chr2	92286663	92286964	-3.5735917	8	36.4238410596027	IGR	Unknown
chr2	95372160	95373468	-2.467496	8	6.11153552330023	IGR	Unknown
chr2	95521431	95527385	-4.1316187	21	6.04534005037783	5'Flank	ANKRD20A8P
chr2	96808607	96810845	-5.8175891	26	45.109423849933	Intron	DUSP2
chr2	98609806	98611627	-3.3209525	11	7.68386388583974	Intron	TMEM131
chr2	99294710	99294712	-7.5897594	4	1333.33333333333	Intron	MGAT4A
chr2	100563987	100564131	-6.4493415	9	68.9655172413793	Intron	AFF3
chr2	100752130	100758558	-4.0799369	21	6.53289780681288	Intron	AFF3
chr2	101167571	101168652	-8.0643798	9	8.31792975970425	5'Flank	RN7SL611P
chr2	102619252	102619268	-5.7828626	4	235.294117647059	Intron	IL1R2
chr2	103748070	103748298	-5.5950173	6	26.2008733624454	Intron	AC073987.1
chr2	104008278	104009287	-2.7130008	7	6.93069306930693	IGR	Unknown
chr2	104203565	104204376	-2.1823532	6	7.38916256157635	IGR	Unknown
chr2	108322144	108323489	-7.7085147	11	8.91530460624071	IGR	Unknown
chr2	111877953	111881556	-6.7910677	18	27.4694783573807	Intron	BCL2L11
chr2	116094093	116094177	-6.4696484	6	70.5882352941177	Intron	DPP10
chr2	116159065	116159283	-2.7503774	6	27.3972602739726	Intron	DPP10
chr2	116181300	116182442	-1.9566813	7	6.12423447069116	Intron	DPP10
chr2	116485869	116485870	-2.8201801	4	2000	Intron	DPP10
chr2	116505282	116506087	-1.8218333	9	12.4069478908189	Intron	DPP10
chr2	116673243	116673561	-1.646764	4	12.5391849529781	IGR	Unknown
chr2	116718940	116719830	-1.723129	9	10.1010101010101	IGR	Unknown
chr2	116893208	116894383	-1.4466029	10	8.50340136054422	IGR	Unknown
chr2	117015561	117015854	-2.2675511	4	13.6054421768707	IGR	Unknown
chr2	117072354	117073180	-2.3967448	6	10.8827085852479	IGR	Unknown
chr2	117250093	117250971	-1.6628707	7	7.96359499431172	IGR	Unknown
chr2	117306766	117307286	-1.5889395	5	9.59692898272553	IGR	Unknown
chr2	117659227	117659950	-3.403078	9	12.4309392265193	IGR	Unknown
chr2	117799358	117799966	-1.9990681	5	8.21018062397373	IGR	Unknown
chr2	119330268	119330389	-3.5215139	6	65.5737704918033	IGR	Unknown
chr2	121146477	121149441	-5.188677	19	6.74536256323777	IGR	Unknown
chr2	123712244	123713442	-1.7167305	8	6.67222685571309	IGR	Unknown
chr2	123910021	123910488	-1.2391495	5	10.6837606837607	IGR	Unknown
chr2	124074374	124074426	-3.2227952	5	94.3396226415094	IGR	Unknown
chr2	124113189	124114431	-3.8686346	15	13.6765888978278	IGR	Unknown
chr2	124214296	124215011	-2.8217561	6	9.77653631284916	IGR	Unknown
chr2	124870821	124871506	-6.2419422	8	13.1195335276968	Intron	CNTNAP5
chr2	125157670	125158262	-7.0892009	8	16.8634064080944	Intron	CNTNAP5
chr2	125569054	125569707	-5.9238628	10	25.9938837920489	Intron	CNTNAP5
chr2	125956094	125956727	-6.0362183	7	11.0410094637224	IGR	Unknown
chr2	126301876	126304509	-1.9457383	13	6.4540622627183	IGR	Unknown
chr2	126343083	126343784	-2.3658131	5	7.12250712250712	IGR	Unknown
chr2	126388750	126389642	-2.1929969	7	7.83874580067189	IGR	Unknown
chr2	126412574	126413244	-2.3621723	5	7.45156482861401	IGR	Unknown
chr2	126651496	126652553	-1.7077804	6	6.61625708884688	IGR	Unknown
chr2	126941486	126941950	-7.7511231	11	23.6559139784946	IGR	Unknown
chr2	132767969	132770916	-5.1313166	43	21.7096336499322	IGR	Unknown
chr2	132776136	132776900	-3.8923661	12	32.6797385620915	IGR	Unknown
chr2	132778488	132780941	-4.6279741	28	16.2999185004075	IGR	Unknown
chr2	132811471	132812401	-3.5610936	9	9.66702470461869	IGR	Unknown
chr2	133023772	133024897	-5.2946212	20	23.0905861456483	3'Flank	CDC27P1
chr2	133027239	133028913	-7.0163443	23	34.6268656716418	IGR	Unknown
chr2	133029979	133034980	-3.4710051	20	13.7944822071172	IGR	Unknown
chr2	133117502	133119173	-3.453693	18	11.3636363636364	IGR	Unknown
chr2	133249302	133250301	-3.917196	8	9	Intron	GPR39
chr2	136874215	136875137	-7.9909994	41	125.677139761647	5'Flank	CXCR4
chr2	136875272	136876220	-7.741028	37	75.8693361433087	5'Flank	CXCR4
chr2	137128434	137128694	-8.6561963	6	22.9885057471264	IGR	Unknown
chr2	137896312	137896692	-2.1907062	5	13.1233595800525	Intron	THSD7B
chr2	139742561	139743291	-2.164946	5	6.83994528043776	IGR	Unknown
chr2	140088806	140088886	-3.0552588	5	61.7283950617284	IGR	Unknown
chr2	140425867	140426104	-1.6086351	4	16.8067226890756	5'Flank	MRPS18BP2
chr2	140526449	140526449	-6.7574506	4	4000	IGR	Unknown
chr2	140681953	140682177	-6.1411858	6	26.6666666666667	IGR	Unknown
chr2	140928828	140929174	-1.4817646	5	14.4092219020173	IGR	Unknown
chr2	141519915	141520091	-2.4983437	6	33.8983050847458	Intron	LRP1B
chr2	141693255	141695278	-2.2023136	13	6.42292490118577	Intron	LRP1B
chr2	141831267	141832158	-6.7807188	7	10.0896860986547	Intron	LRP1B
chr2	141866564	141867629	-1.5924171	8	8.44277673545966	Intron	LRP1B
chr2	141993759	141994924	-2.8511656	9	7.71869639794168	Intron	LRP1B
chr2	142047748	142048595	-2.5308785	6	7.07547169811321	Intron	LRP1B
chr2	142234175	142235518	-2.0815304	10	7.44047619047619	Intron	LRP1B
chr2	145255585	145255666	-4.7003601	6	73.1707317073171	Intron	ZEB2
chr2	146445158	146446413	-5.389367	9	15.9235668789809	IGR	ENSR00000599722
chr2	147529257	147530188	-7.3775828	6	6.43776824034335	IGR	Unknown
chr2	147829362	147829761	-3.2310994	5	12.5	IGR	Unknown
chr2	151065972	151066735	-2.3128595	7	10.4712041884817	Intron	AC016682.1
chr2	151086244	151087714	-2.6949731	9	6.11828687967369	Intron	AC016682.1
chr2	153232389	153232393	-7.9630526	6	1400	Intron	FMNL2
chr2	154266070	154267695	-6.3744947	10	6.76506765067651	IGR	Unknown
chr2	154287684	154288621	-1.950714	6	7.46268656716418	Intron	AC012501.2
chr2	154740129	154741057	-1.2945283	6	6.45855758880517	Intron	GALNT13
chr2	154792846	154793426	-2.5312535	8	15.4905335628227	Intron	GALNT13
chr2	155062646	155063052	-2.1854848	7	17.1990171990172	Intron	GALNT13
chr2	155372563	155374549	-2.0523695	12	6.54252642174132	IGR	Unknown
chr2	155958288	155959105	-2.2934414	6	7.33496332518337	IGR	Unknown
chr2	156195336	156196162	-1.8247327	6	7.25513905683192	IGR	Unknown
chr2	157089391	157090774	-3.6445335	8	6.5028901734104	IGR	Unknown
chr2	158953895	158953908	-3.5062192	4	285.714285714286	Intron	UPP2
chr2	160421818	160422306	-2.5185662	5	10.2249488752556	Intron	BAZ2B
chr2	160730317	160731102	-3.0171996	6	8.9058524173028	Intron	LY75
chr2	164076319	164077337	-5.3312435	8	7.85083415112856	IGR	Unknown
chr2	167618901	167619804	-1.8588397	7	7.74336283185841	IGR	Unknown
chr2	173533006	173533642	-2.4201629	7	15.6985871271586	IGR	ENSR00000602477
chr2	174602564	174603141	-3.546347	7	12.1107266435986	IGR	Unknown
chr2	176415519	176415521	-6.9630845	4	1333.33333333333	IGR	Unknown
chr2	176719307	176719309	-8.2674071	7	2333.33333333333	IGR	Unknown
chr2	180261758	180262174	-2.6967281	4	11.9904076738609	3'Flank	AC068042.1
chr2	185428668	185429047	-2.4105384	4	10.5263157894737	IGR	Unknown
chr2	186924418	186924420	-6.6234918	5	1666.66666666667	Intron	AC097500.2
chr2	187572568	187572571	-8.0895427	6	1500	Intron	FAM171B
chr2	188947808	188949882	-1.8395759	13	6.26506024096386	Intron	LINC01090
chr2	189039186	189039352	-2.9127806	5	29.940119760479	Intron	LINC01090
chr2	189832251	189833053	-7.6812445	9	11.2079701120797	IGR	Unknown
chr2	191002546	191002547	-8.0574827	5	2500	5'UTR	C2orf88
chr2	192356761	192357404	-3.2585682	5	7.7639751552795	IGR	Unknown
chr2	193217824	193218573	-5.8847646	6	8	IGR	Unknown
chr2	193310723	193311559	-3.2782401	7	8.36320191158901	IGR	Unknown
chr2	194561116	194561118	-6.7332996	5	2000	IGR	Unknown
chr2	194722213	194722426	-7.2767788	5	23.3644859813084	IGR	Unknown
chr2	194970663	194971535	-3.6023793	10	11.454753722795	IGR	Unknown
chr2	195110148	195111132	-4.0501931	7	7.10659898477157	IGR	Unknown
chr2	195196913	195197040	-7.5281269	11	85.9375	IGR	Unknown
chr2	196056065	196056719	-7.3761921	8	13.7404580152672	IGR	Unknown
chr2	196792245	196792253	-7.0602337	6	666.666666666667	Intron	DNAH7
chr2	197033783	197035702	-3.385984	12	8.85416666666667	Intron	STK17B
chr2	198174421	198174624	-3.4273912	4	19.6078431372549	Intron	ANKRD44
chr2	199303717	199304771	-7.7646087	10	9.47867298578199	Intron	PLCL1
chr2	199760987	199761097	-3.1777214	5	45.045045045045	Intron	AC018717.1
chr2	200361352	200362060	-3.7371083	5	7.05218617771509	IGR	Unknown
chr2	203322286	203322290	-7.2226975	5	1200	Intron	BMPR2
chr2	203444508	203444934	-2.0396155	4	9.36768149882904	IGR	Unknown
chr2	204570547	204570555	-6.4828389	4	444.444444444444	5'Flank	CD28
chr2	205719615	205720277	-4.1522688	5	7.54147812971342	Intron	PARD3B
chr2	207304368	207304372	-6.3584551	4	800	5'Flank	ADAM23
chr2	210299037	210299557	-2.5272042	4	7.67754318618042	Intron	MAP2
chr2	210565219	210565937	-2.4874091	6	8.34492350486787	Intron	MAP2
chr2	211850168	211851419	-1.7749556	7	6.38977635782748	IGR	Unknown
chr2	211999423	211999959	-1.7852128	5	9.31098696461825	IGR	Unknown
chr2	212173996	212174637	-1.7173932	5	7.78816199376947	IGR	Unknown
chr2	212588375	212589528	-1.6947091	7	6.06585788561525	Intron	ERBB4
chr2	212732527	212733410	-1.6980332	8	9.04977375565611	Intron	ERBB4
chr2	213055010	213056702	-3.1148993	11	6.497341996456	Intron	ERBB4
chr2	213250204	213252190	-7.6085831	11	7.54906894816306	Intron	ERBB4
chr2	213657198	213658782	-8.2942922	11	10.0946372239748	5'Flank	AC093381.2
chr2	214595581	214596188	-1.5181161	4	6.57894736842105	Intron	SPAG16
chr2	214844962	214845453	-6.5248894	5	10.1626016260163	Intron	SPAG16
chr2	215115477	215115481	-6.6074408	5	1200	Intron	SPAG16
chr2	215997403	215999343	-7.5471366	20	12.3647604327666	Intron	ABCA12
chr2	217612116	217615011	-8.2871617	18	6.56077348066298	Intron	AC007563.5
chr2	217991532	217991628	-8.118156	18	185.567010309278	IGR	Unknown
chr2	218537771	218537771	-3.6223177	4	4000	Intron	DIRC3
chr2	222230285	222233335	-3.6399314	17	6.88298918387414	IGR	Unknown
chr2	222683349	222684644	-7.8690107	9	6.94444444444444	IGR	Unknown
chr2	223045724	223046104	-7.020238	6	18.3727034120735	IGR	Unknown
chr2	225524550	225525125	-4.6320801	8	15.625	IGR	Unknown
chr2	226310928	226310974	-4.6395374	6	148.936170212766	Intron	NYAP2
chr2	227113838	227115722	-7.6467371	10	7.42705570291777	IGR	Unknown
chr2	227316126	227318737	-5.4026128	14	6.50842266462481	IGR	Unknown
chr2	227335454	227335763	-3.5915817	5	16.1290322580645	IGR	Unknown
chr2	229137457	229137463	-4.9528321	4	571.428571428571	IGR	Unknown
chr2	229473509	229474397	-7.3485329	6	6.74915635545557	Intron	AC009410.1
chr2	229568598	229569457	-3.4700115	7	8.13953488372093	IGR	Unknown
chr2	229668796	229669594	-6.9024704	10	15.0187734668335	IGR	Unknown
chr2	230003142	230003866	-3.7539868	9	13.7931034482759	Intron	PID1
chr2	230252221	230252241	-5.0779562	5	238.095238095238	Intron	DNER
chr2	230983717	230983899	-4.6268694	7	43.7158469945355	IGR	Unknown
chr2	231237119	231237481	-2.9776456	4	11.0192837465565	Intron	SP140L
chr2	232571156	232574219	-3.1213309	17	7.83289817232376	Intron	PTMA
chr2	235024834	235026146	-7.8803709	14	11.4242193450114	IGR	ENSR00001553002
chr2	235919502	235919823	-3.7661163	7	24.8447204968944	Intron	SH3BP4
chr2	236711663	236711684	-7.0681541	6	272.727272727273	Intron	AGAP1
chr2	237366298	237368303	-4.1029173	11	7.47756729810568	Intron	IQCA1
chr2	237711491	237713302	-8.2139697	16	8.83002207505519	IGR	Unknown
chr2	239650755	239652049	-2.8751472	9	8.49420849420849	3'Flank	AC113618.1
chr2	239675773	239676817	-4.1662826	13	15.311004784689	IGR	Unknown
chr2	242529410	242530563	-5.5613371	18	19.0641247833622	Intron	THAP4
chr2	242764836	242765777	-3.905964	8	8.49256900212314	IGR	Unknown
chr2	243056124	243056808	-8.4997358	9	14.5985401459854	Intron	AC093642.5
chr3	827168	827229	-7.5215307	11	177.41935483871	Intron	AC090044.1
chr3	917623	918471	-2.3766463	6	7.06713780918728	IGR	Unknown
chr3	1001349	1003961	-4.7732404	22	11.4810562571757	IGR	Unknown
chr3	1133378	1133378	-7.3612419	4	4000	5'Flank	CNTN6
chr3	1617307	1617359	-6.7595342	8	150.943396226415	IGR	Unknown
chr3	1648303	1649541	-5.7943425	10	8.87812752219532	IGR	Unknown
chr3	1716313	1716748	-2.1852223	4	9.1743119266055	IGR	Unknown
chr3	2149670	2150063	-1.5454232	5	12.6903553299492	3'Flank	CNTN4-AS2
chr3	5717319	5718767	-2.9027884	11	7.59144237405107	IGR	Unknown
chr3	6050407	6051521	-6.8541943	14	12.5560538116592	Intron	AC027119.1
chr3	6168546	6170706	-7.1538211	12	6.01573345673299	3'Flank	AC027119.1
chr3	6669361	6669648	-2.3064675	5	17.3611111111111	Intron	AC069277.2
chr3	7093656	7094776	-1.4831688	11	9.81266726137377	Intron	GRM7
chr3	7145511	7146883	-1.6483769	8	7.28332119446468	Intron	GRM7
chr3	7337786	7338509	-5.9893696	11	15.1933701657459	Intron	GRM7
chr3	7796962	7798090	-2.2995534	7	6.20017714791851	IGR	Unknown
chr3	9767253	9767330	-5.9704308	5	64.1025641025641	Intron	CPNE9
chr3	10035083	10036815	-3.2777601	9	8.65551067512983	Intron	EMC3-AS1
chr3	10773704	10773759	-4.3546026	5	89.2857142857143	IGR	Unknown
chr3	11378960	11378962	-8.1173629	7	2333.33333333333	Intron	ATG7
chr3	16417277	16419635	-4.4402757	17	12.2933446375583	Intron	RFTN1
chr3	16473903	16475730	-2.2629033	13	7.65864332603939	Intron	RFTN1
chr3	16550257	16556008	-4.1696485	44	17.5591098748261	Intron	RFTN1
chr3	19948591	19950102	-5.343194	8	6.61375661375661	Intron	EFHB
chr3	20460079	20461935	-1.7246898	6	6.46203554119548	IGR	Unknown
chr3	20894514	20897009	-3.0792265	15	7.21153846153846	IGR	Unknown
chr3	21184318	21184899	-6.0464722	7	12.0274914089347	IGR	AC104441.1
chr3	21303173	21304617	-2.6593226	10	8.30449826989619	IGR	Unknown
chr3	21611476	21611564	-2.2749917	4	44.9438202247191	Intron	ZNF385D
chr3	21804522	21808087	-1.548609	18	6.16937745372967	Intron	ZNF385D
chr3	22738508	22738535	-7.6263642	9	321.428571428571	IGR	Unknown
chr3	26712860	26712864	-6.710144	5	1000	Intron	LRRC3B
chr3	28906666	28906909	-5.2614675	4	16.3934426229508	IGR	Unknown
chr3	28967315	28967315	-7.288521	5	5000	IGR	Unknown
chr3	29424903	29425929	-6.593693	10	10.7108081791626	Intron	RBMS3
chr3	29785721	29786576	-1.8281172	6	7.00934579439252	Intron	RBMS3
chr3	30383378	30384223	-2.5674425	7	8.274231678487	IGR	Unknown
chr3	31993205	31994353	-4.4712667	9	9.57354221061793	Intron	OSBPL10
chr3	31999846	32001622	-3.499391	13	11.2549240292628	Intron	OSBPL10
chr3	32020804	32023606	-5.8640394	21	23.5462004994649	Intron	OSBPL10
chr3	35077726	35078201	-7.0476534	9	21.0084033613445	IGR	Unknown
chr3	35581250	35581250	-3.0490422	4	4000	IGR	Unknown
chr3	35665116	35666014	-2.5043236	8	8.89877641824249	IGR	Unknown
chr3	35709280	35711140	-2.826947	13	7.52283718430951	Intron	ARPP21
chr3	35802875	35803622	-3.1282384	6	9.35828877005348	Intron	ARPP21
chr3	36016723	36018157	-7.7839843	11	8.36236933797909	IGR	Unknown
chr3	36765005	36766073	-2.8100874	4	7.48362956033676	Intron	DCLK3
chr3	36920418	36921335	-3.9848646	6	7.62527233115468	Intron	TRANK1
chr3	37890367	37890478	-8.179396	7	71.4285714285714	Intron	AC093415.2
chr3	38182025	38182641	-8.5826111	23	37.2771474878444	Missense_Mutation	MYD88
chr3	40125760	40126066	-3.0120734	4	13.0293159609121	Intron	MYRIP
chr3	40729181	40730155	-4.6029517	9	9.23076923076923	IGR	Unknown
chr3	44920135	44921109	-1.9846878	6	6.15384615384615	Intron	TGM4
chr3	54130690	54130873	-3.1128509	4	21.7391304347826	IGR	Unknown
chr3	55067184	55067834	-3.7784727	6	9.21658986175115	Intron	CACNA2D3
chr3	57161291	57161315	-5.7707026	5	200	Intron	IL17RD
chr3	60453201	60453278	-1.6366511	4	51.2820512820513	Intron	FHIT
chr3	60601991	60602274	-1.7872364	4	14.0845070422535	Intron	FHIT
chr3	60730500	60731000	-1.5381863	7	15.9680638722555	Intron	FHIT
chr3	60748777	60749525	-1.7771305	9	12.0160213618158	Intron	FHIT
chr3	60773804	60774910	-5.4386473	16	16.260162601626	Intron	FHIT
chr3	60845755	60846896	-2.836463	14	15.7618213660245	Intron	FHIT
chr3	60872544	60873544	-1.5310954	8	7.99200799200799	Intron	FHIT
chr3	60887392	60889635	-1.5570505	11	6.68449197860963	Intron	FHIT
chr3	61309664	61310580	-2.0655173	6	6.54307524536532	IGR	Unknown
chr3	62925408	62925452	-4.2672864	6	133.333333333333	IGR	Unknown
chr3	63184348	63184497	-3.4004382	5	46.6666666666667	3'Flank	UBL5P3
chr3	65134825	65134891	-3.2304646	5	74.6268656716418	IGR	Unknown
chr3	65245337	65246026	-1.3256683	5	7.2463768115942	IGR	Unknown
chr3	65304308	65305246	-6.9470871	6	6.38977635782748	IGR	Unknown
chr3	65391591	65392480	-7.1562583	6	8.98876404494382	Intron	MAGI1
chr3	65473360	65475440	-2.0267309	12	6.24699663623258	Intron	MAGI1
chr3	68236129	68238402	-7.0954947	12	6.15655233069481	Intron	FAM19A1
chr3	69882748	69882872	-2.6350622	4	32	Intron	MITF
chr3	70001707	70002815	-7.8515325	11	9.91884580703336	Intron	MITF
chr3	72111727	72111729	-7.1500616	4	1333.33333333333	Intron	LINC00877
chr3	74214673	74215932	-3.7032773	11	9.52380952380952	3'Flank	Y_RNA
chr3	74236815	74237437	-1.9388778	5	8.02568218298555	IGR	Unknown
chr3	74466089	74466141	-3.1934825	7	132.075471698113	Intron	CNTN3
chr3	74875429	74875977	-4.4032949	10	21.8579234972678	IGR	Unknown
chr3	74893297	74893591	-2.8145795	5	16.9491525423729	IGR	Unknown
chr3	74972947	74973189	-6.8167234	7	28.8065843621399	IGR	Unknown
chr3	75168097	75169007	-7.6020091	7	7.68386388583974	IGR	Unknown
chr3	75537984	75539064	-2.0875554	7	9.25069380203515	Intron	ENPP7P2
chr3	75691825	75692614	-1.988893	7	8.86075949367089	IGR	Unknown
chr3	75736360	75738093	-1.999041	13	10.3806228373702	IGR	MA0139.1
chr3	75804887	75806305	-1.8396765	10	12.6849894291755	Intron	ZNF717
chr3	75823423	75824050	-3.1446725	9	22.2929936305732	Intron	ZNF717
chr3	75837756	75838821	-3.3978229	15	16.8855534709193	5'Flank	ZNF717
chr3	75851967	75852402	-2.3400421	9	25.2293577981651	IGR	Unknown
chr3	75891740	75892239	-1.6773484	6	16	IGR	Unknown
chr3	75908900	75909846	-3.3166801	12	19.0073917634636	IGR	Unknown
chr3	75983749	75984786	-2.4360066	9	10.597302504817	Intron	ROBO2
chr3	75991189	75993321	-1.9401365	18	8.43881856540084	Intron	ROBO2
chr3	76062740	76063463	-3.1631267	10	16.5745856353591	Intron	ROBO2
chr3	76197803	76199521	-2.6311699	11	8.14426992437464	Intron	ROBO2
chr3	76348480	76349846	-3.2241123	10	7.31528895391368	Intron	ROBO2
chr3	76580711	76580987	-2.4378136	5	18.0505415162455	Intron	ROBO2
chr3	76670920	76671428	-4.5431279	7	15.7170923379175	Intron	ROBO2
chr3	76742046	76742425	-6.839218	20	55.2631578947368	Intron	ROBO2
chr3	76974759	76976160	-1.6427702	13	9.27246790299572	Intron	ROBO2
chr3	77071233	77073110	-1.6719388	12	6.92225772097977	Intron	ROBO2
chr3	77159849	77160165	-5.9807487	7	25.2365930599369	Intron	ROBO2
chr3	77268311	77268666	-2.5913785	5	14.0449438202247	Intron	ROBO2
chr3	77340144	77341485	-1.9356308	12	10.4321907600596	Intron	ROBO2
chr3	77521993	77522452	-5.1219681	7	15.2173913043478	Intron	ROBO2
chr3	77661540	77663641	-1.6145381	15	7.1360608943863	Intron	ROBO2
chr3	78024981	78027247	-2.0976169	13	6.17556241729157	IGR	Unknown
chr3	78274135	78274839	-5.6135609	11	18.4397163120567	IGR	Unknown
chr3	78533446	78534533	-1.8803299	8	7.35294117647059	IGR	Unknown
chr3	78621342	78621637	-1.7156265	4	13.5135135135135	IGR	Unknown
chr3	78758542	78759796	-1.5530757	9	7.17131474103586	Intron	ROBO1
chr3	79167857	79169876	-1.7266073	14	7.42574257425743	Intron	ROBO1
chr3	79326540	79327488	-1.714404	7	8.42992623814542	Intron	ROBO1
chr3	79612664	79613332	-2.5255993	8	11.9581464872945	Intron	ROBO1
chr3	79649287	79649815	-2.2489718	5	9.45179584120983	Intron	ROBO1
chr3	79803711	79804341	-1.7380105	8	12.6782884310618	Intron	ROBO1
chr3	79819610	79820928	-2.5417292	14	13.6467020470053	5'Flank	ROBO1
chr3	79868131	79868135	-6.4719356	7	1400	IGR	Unknown
chr3	80221749	80222382	-0.9805018	5	7.88643533123028	IGR	Unknown
chr3	80253838	80254282	-6.2320366	13	31.4606741573034	IGR	Unknown
chr3	80540941	80541220	-6.0656738	8	32.1428571428571	IGR	Unknown
chr3	80561417	80562080	-1.9427553	5	7.53012048192771	IGR	Unknown
chr3	80584570	80586059	-2.7037938	11	8.05369127516779	IGR	Unknown
chr3	80608307	80609784	-1.4800797	10	6.765899864682	IGR	Unknown
chr3	80654045	80656515	-2.2733691	16	6.47511129097531	IGR	Unknown
chr3	80852736	80853573	-1.7013258	8	10.7398568019093	IGR	Unknown
chr3	81253205	81253981	-2.0583115	5	7.72200772200772	3'Flank	RP11-520D19.1
chr3	81665102	81666792	-2.1821348	8	7.68775872264932	Intron	GBE1
chr3	81695449	81698844	-2.8142133	15	6.77267373380448	Intron	GBE1
chr3	82473566	82474217	-1.3126022	5	7.66871165644172	Intron	RP11-260O18.1
chr3	82649608	82650978	-1.5309064	9	7.29394602479942	IGR	Unknown
chr3	82896966	82897829	-2.0917675	8	12.7314814814815	IGR	Unknown
chr3	82954104	82954325	-5.218745	7	31.5315315315315	IGR	Unknown
chr3	83000491	83000907	-2.2263275	6	14.3884892086331	IGR	Unknown
chr3	83063722	83063818	-2.667181	4	41.2371134020619	IGR	Unknown
chr3	83187664	83188079	-1.892996	5	12.0192307692308	IGR	Unknown
chr3	83217600	83218964	-1.4905575	10	8.05860805860806	IGR	Unknown
chr3	83326838	83328579	-1.4462854	12	7.46268656716418	IGR	Unknown
chr3	83736383	83737155	-1.4970337	9	11.6429495472186	IGR	Unknown
chr3	83788974	83790261	-1.9673587	11	10.0931677018634	IGR	Unknown
chr3	83894189	83894834	-6.794927	9	15.4798761609907	IGR	Unknown
chr3	84118198	84118611	-1.485933	5	14.4927536231884	IGR	Unknown
chr3	84153170	84153259	-6.092163	8	100	IGR	Unknown
chr3	84169266	84170290	-1.8170003	7	7.80487804878049	IGR	Unknown
chr3	84278406	84278972	-1.5877594	5	8.81834215167549	IGR	Unknown
chr3	84492268	84492827	-1.4763906	6	10.7142857142857	IGR	Unknown
chr3	84589497	84590559	-1.8874999	11	11.2888052681091	IGR	Unknown
chr3	84648163	84648591	-2.5263502	7	16.3170163170163	IGR	Unknown
chr3	84667647	84668234	-5.9186891	8	15.3061224489796	IGR	Unknown
chr3	84944714	84945754	-1.4366698	8	7.68491834774256	3'Flank	RP11-735B13.2
chr3	85090568	85091264	-1.8349168	5	7.17360114777618	Intron	CADM2
chr3	85119576	85120533	-2.08987	8	8.35073068893528	Intron	CADM2
chr3	85305378	85306353	-1.4322096	8	8.19672131147541	Intron	CADM2
chr3	85320591	85321061	-1.7221054	6	14.8619957537155	Intron	CADM2
chr3	85505933	85506779	-1.9411076	6	7.08382526564345	Intron	CADM2
chr3	85539366	85539900	-1.6205379	4	7.47663551401869	Intron	CADM2
chr3	85616372	85617143	-1.1859451	6	7.7720207253886	Intron	CADM2
chr3	85660826	85661870	-1.4124106	6	9.56937799043062	Intron	CADM2
chr3	85883685	85884315	-1.1818043	6	9.50871632329635	Intron	CADM2
chr3	85895059	85895549	-1.4702023	8	16.2932790224033	Intron	CADM2
chr3	85986281	85986794	-2.4813173	5	11.6731517509728	Intron	CADM2
chr3	86126547	86127156	-1.5001668	4	8.19672131147541	3'Flank	CADM2
chr3	86274986	86276002	-1.9847563	11	10.8161258603736	IGR	Unknown
chr3	86341242	86341691	-5.1816507	8	20	IGR	Unknown
chr3	86358886	86360054	-1.6549003	10	8.55431993156544	IGR	Unknown
chr3	86433411	86434130	-3.661809	7	9.72222222222222	IGR	Unknown
chr3	86637340	86637527	-1.9590055	4	21.2765957446809	IGR	Unknown
chr3	86908274	86910118	-1.9714954	13	7.04607046070461	IGR	Unknown
chr3	89094569	89094832	-2.1676741	5	18.9393939393939	3'Flank	GAPDHP50
chr3	89259613	89260911	-5.3019419	10	10.0076982294072	Intron	EPHA3
chr3	89664428	89664503	-3.1322475	4	52.6315789473684	IGR	Unknown
chr3	89824387	89826263	-1.9404722	12	7.45871070857752	IGR	Unknown
chr3	89853547	89854023	-1.3407744	4	8.38574423480084	IGR	Unknown
chr3	90092981	90093643	-1.3786902	6	12.0663650075415	IGR	Unknown
chr3	90319515	90319756	-3.7125015	6	24.7933884297521	IGR	Unknown
chr3	90333074	90333163	-4.277074	5	77.7777777777778	IGR	Unknown
chr3	90460649	90461149	-3.3770954	10	21.9560878243513	IGR	Unknown
chr3	90478732	90479361	-6.7673078	9	17.4603174603175	IGR	Unknown
chr3	90501980	90502215	-1.8708132	5	59.3220338983051	IGR	Unknown
chr3	94521325	94521329	-6.8949266	12	2400	IGR	Unknown
chr3	94679440	94679777	-2.1084731	6	17.7514792899408	Intron	LINC00879
chr3	94703710	94704981	-2.1656375	12	9.43396226415094	Intron	LINC00879
chr3	95166692	95168634	-1.6018755	12	6.69068450849202	IGR	Unknown
chr3	95502546	95503027	-4.9593622	10	20.746887966805	IGR	Unknown
chr3	95525970	95526858	-1.8345872	6	7.8740157480315	IGR	Unknown
chr3	95636668	95637271	-1.2141149	4	6.62251655629139	IGR	Unknown
chr3	95840602	95841195	-3.6387068	5	8.41750841750842	IGR	Unknown
chr3	96122440	96122895	-6.2758107	8	17.5438596491228	IGR	Unknown
chr3	96149670	96149771	-6.751154	5	98.0392156862745	3'Flank	AC108697.1
chr3	96339109	96340935	-2.2362706	10	10.3995621237001	5'Flank	MTRNR2L12
chr3	96433703	96434360	-1.8290927	5	7.59878419452887	IGR	Unknown
chr3	96504059	96504067	-6.7723135	10	1222.22222222222	IGR	Unknown
chr3	96682992	96684209	-1.7662895	10	8.21018062397373	Intron	EPHA6
chr3	96713302	96713659	-7.092258	21	72.6256983240224	Intron	EPHA6
chr3	96734732	96734885	-7.0841847	6	38.961038961039	Intron	EPHA6
chr3	96810208	96810943	-1.7001571	5	6.79347826086957	Intron	EPHA6
chr3	97219136	97219137	-7.0778201	5	3000	Intron	EPHA6
chr3	97579766	97580945	-8.0000158	9	7.6271186440678	Intron	CRYBG3
chr3	100641367	100642396	-2.8311107	7	6.79611650485437	Intron	ABI3BP
chr3	101411768	101412364	-3.2296872	6	11.7252931323283	IGR	Unknown
chr3	101578250	101579644	-7.520507	11	7.88530465949821	3'UTR	NFKBIZ
chr3	101962079	101963169	-7.7840845	8	9.16590284142988	Intron	ZPLD1
chr3	102401126	102401126	-7.8846301	8	8000	IGR	Unknown
chr3	102997624	102997894	-2.0868854	5	18.450184501845	IGR	Unknown
chr3	103627698	103627699	-7.2009672	6	3500	IGR	Unknown
chr3	103857832	103857832	-7.8047835	5	5000	IGR	Unknown
chr3	104656280	104657561	-5.7463763	9	7.02028081123245	IGR	Unknown
chr3	106230688	106230917	-3.1398063	5	21.7391304347826	5'Flank	Y_RNA
chr3	108477671	108478486	-3.2293387	5	6.12745098039216	5'Flank	RETNLB
chr3	108536405	108538608	-7.7299629	13	6.80580762250454	5'Flank	Unknown
chr3	109444801	109444804	-6.3681069	7	2000	Intron	RP11-457K10.1
chr3	109508669	109508811	-2.9414546	6	55.9440559440559	Intron	RP11-457K10.1
chr3	110082317	110082582	-2.1135166	4	15.0375939849624	IGR	Unknown
chr3	110134053	110135054	-1.4558173	7	6.98602794411178	IGR	Unknown
chr3	110317509	110320268	-2.5788266	12	6.52173913043478	IGR	Unknown
chr3	110726615	110726694	-3.9148305	6	87.5	Intron	PVRL3-AS1
chr3	111847571	111852928	-4.5618037	19	7.27883538633819	5'Flank	GCSAM
chr3	113501389	113501391	-7.6836208	5	1666.66666666667	Intron	ATP6V1A
chr3	116372125	116375092	-1.4415838	8	6.06469002695418	Intron	LSAMP
chr3	116597170	116598254	-1.6998515	6	6.45161290322581	Intron	LSAMP
chr3	117095142	117095638	-2.7052197	6	12.0724346076459	Intron	LSAMP
chr3	117153772	117154731	-1.4613074	6	6.25	Intron	LSAMP
chr3	117461040	117461807	-1.5589553	5	6.51041666666667	Intron	RP11-384F7.2
chr3	118331925	118332805	-2.8717448	7	9.08059023836549	IGR	Unknown
chr3	118436060	118436597	-2.7548419	4	7.43494423791822	IGR	Unknown
chr3	120132219	120133317	-4.9010642	9	10.919017288444	Intron	FSTL1
chr3	125036504	125036559	-3.6550826	4	89.2857142857143	Intron	ZNF148
chr3	125334258	125334878	-4.7128116	6	12.8824476650564	IGR	Unknown
chr3	130269974	130270475	-3.3791744	5	9.9601593625498	IGR	Unknown
chr3	132660404	132660404	-8.3304815	5	5000	IGR	Unknown
chr3	133452655	133454521	-1.7657532	6	6.96304231387252	Intron	TFP1
chr3	134117814	134117909	-4.7474369	6	72.9166666666667	IGR	Unknown
chr3	137260423	137260947	-2.0009333	4	7.61904761904762	IGR	Unknown
chr3	141105679	141106955	-3.2590774	8	8.61393891934221	5'Flank	ZBTB38
chr3	142315116	142316307	-7.6585104	7	6.71140939597315	Intron	RNA5SP143
chr3	144328675	144330198	-1.8545025	10	7.8740157480315	IGR	Unknown
chr3	144849994	144850353	-2.3400674	6	16.6666666666667	IGR	Unknown
chr3	144897680	144898355	-1.6396767	5	10.3550295857988	IGR	Unknown
chr3	144931160	144932012	-6.1920845	8	10.5509964830012	IGR	Unknown
chr3	145037247	145037965	-2.2282311	9	12.5173852573018	IGR	Unknown
chr3	145245192	145245907	-5.8411969	7	9.77653631284916	3'Flank	RP11-622L21.1
chr3	145320262	145320759	-6.4302379	8	16.0642570281125	IGR	Unknown
chr3	146038791	146039476	-1.973165	6	8.7463556851312	IGR	Unknown
chr3	146685174	146685182	-6.3226017	9	1111.11111111111	Intron	RP11-649A16.1
chr3	146930665	146930812	-6.8303248	6	40.5405405405405	Intron	RP11-649A16.1
chr3	147071211	147072827	-2.1184159	10	6.80272108843537	Intron	RP11-649A16.1
chr3	147158860	147159214	-1.4718978	4	11.2676056338028	Intron	ZIC1
chr3	147185875	147187353	-1.8538295	12	8.11359026369168	Intron	ZIC1
chr3	148505690	148505694	-5.1181113	5	1000	5'Flank	CPB1
chr3	149158111	149158117	-8.422383	10	1571.42857142857	IGR	Unknown
chr3	152687206	152688051	-7.972856	12	15.3664302600473	IGR	ENSR00001377109
chr3	152760390	152760396	-7.5350006	9	1285.71428571429	IGR	Unknown
chr3	154213410	154213414	-7.6748389	15	3000	IGR	Unknown
chr3	154401757	154405430	-7.4261127	19	6.26020685900925	IGR	Unknown
chr3	156934483	156934486	-7.0202907	5	1250	Intron	RP11-550I24.2
chr3	160797187	160797492	-3.5986047	4	13.0718954248366	3'Flank	PPM1L
chr3	161531362	161533071	-2.0040098	11	6.4327485380117	3'Flank	RP11-774I5.1
chr3	161685483	161686344	-3.4245086	7	8.12064965197216	IGR	Unknown
chr3	161981848	161983345	-3.5004504	11	7.34312416555407	IGR	Unknown
chr3	162058176	162059948	-2.998613	11	6.20417371686407	IGR	Unknown
chr3	162462228	162463411	-1.7076773	8	6.75675675675676	IGR	Unknown
chr3	162726056	162728205	-2.3454962	12	6.04651162790698	IGR	Unknown
chr3	162804034	162804146	-5.9031069	7	70.7964601769911	Intron	RP11-10O22.1
chr3	163397874	163398465	-1.7406544	6	10.1351351351351	IGR	Unknown
chr3	163554216	163555267	-1.7704431	8	7.60456273764259	IGR	Unknown
chr3	163583548	163584619	-1.5326313	12	11.1940298507463	IGR	Unknown
chr3	163644352	163644694	-4.2562522	6	20.4081632653061	IGR	Unknown
chr3	163647548	163648067	-4.2942846	8	15.3846153846154	IGR	Unknown
chr3	163913126	163915148	-1.6726389	12	6.9204152249135	IGR	Unknown
chr3	164040368	164041061	-1.9241681	7	10.0864553314121	IGR	Unknown
chr3	164154748	164155585	-2.980405	12	15.5131264916468	IGR	Unknown
chr3	164254082	164254155	-2.380546	5	94.5945945945946	IGR	Unknown
chr3	164657088	164657939	-1.828287	8	9.38967136150235	IGR	Unknown
chr3	164766328	164766376	-6.371039	8	163.265306122449	Intron	SI
chr3	164775172	164775849	-6.5980835	9	14.7492625368732	Intron	SI
chr3	165168274	165168901	-6.1078148	7	12.7388535031847	Intron	RP11-85M11.2
chr3	165263171	165263857	-2.4090702	5	7.27802037845706	5'Flank	RP11-85M11.2
chr3	165318350	165318722	-1.8581818	4	10.7238605898123	Intron	RP11-85M11.2
chr3	165406281	165406897	-1.7309693	6	9.72447325769854	IGR	Unknown
chr3	165567318	165567846	-6.3760566	8	17.0132325141777	IGR	Unknown
chr3	165649602	165650232	-1.7229416	4	6.3391442155309	IGR	Unknown
chr3	166116634	166117486	-6.6363157	9	11.7233294255569	IGR	Unknown
chr3	166376071	166376532	-1.7842697	5	10.8225108225108	IGR	Unknown
chr3	166481921	166482629	-1.6020231	7	11.2834978843441	IGR	Unknown
chr3	166707831	166707974	-2.8452096	4	27.7777777777778	IGR	Unknown
chr3	168358287	168359046	-7.6390872	8	10.5263157894737	Intron	EGFEM1P
chr3	168602760	168604154	-3.7732664	9	8.60215053763441	IGR	Unknown
chr3	171355867	171357638	-8.0137857	10	7.90067720090293	Intron	PLD1
chr3	172695947	172695951	-7.9355865	13	2600	Intron	SPATA16
chr3	173084781	173087320	-7.5116726	17	7.08661417322835	IGR	Unknown
chr3	173211216	173211632	-2.4844884	5	11.9904076738609	Intron	NLGN1
chr3	173536130	173536793	-2.8886747	6	9.03614457831325	Intron	NLGN1
chr3	173549919	173549921	-6.586819	8	2666.66666666667	Intron	NLGN1
chr3	173989214	173990188	-1.8220626	7	7.17948717948718	Intron	NLGN1
chr3	174185467	174185677	-2.224288	4	18.957345971564	Intron	NAALADL2
chr3	174414378	174414396	-4.4765158	7	368.421052631579	Intron	NAALADL2
chr3	174836793	174836851	-1.9978347	4	67.7966101694915	Intron	NAALADL2
chr3	175308627	175310102	-1.5799378	9	6.09756097560976	Intron	NAALADL2
chr3	175784480	175784899	-3.134445	4	9.52380952380952	3'Flank	EI24P1
chr3	175856357	175857367	-7.1621947	7	6.92383778437191	IGR	Unknown
chr3	175898786	175899956	-3.9678356	14	12.8095644748079	IGR	Unknown
chr3	176912011	176914659	-3.4313199	13	9.81502453756134	Intron	TBL1XR1
chr3	181215442	181216873	-7.7328642	14	9.77653631284916	Intron	SOX2-OT
chr3	181247349	181247595	-6.6542983	8	32.3886639676113	3'Flank	RP11-4B14.3
chr3	181735718	181736745	-4.6281053	7	7.78210116731517	IGR	Unknown
chr3	182735640	182735785	-4.8034485	8	54.7945205479452	Intron	MCCC1
chr3	183269636	183273275	-4.8994663	30	17.5824175824176	Intron	KLHL6
chr3	185171623	185173341	-4.1268607	15	13.3798720186155	Intron	MAP3K13
chr3	186501243	186502426	-3.7344897	13	17.7364864864865	Intron	EIF4A2
chr3	186648471	186649700	-3.5511493	16	21.1382113821138	Intron	ST6GAL1
chr3	186712983	186715683	-5.2297806	48	41.8363569048501	Intron	ST6GAL1
chr3	186738990	186740346	-7.242838	45	71.4812085482682	Intron	ST6GAL1
chr3	186740726	186743544	-3.532416	22	12.770485987939	Intron	ST6GAL1
chr3	186782004	186783520	-5.2028571	22	20.435069215557	Intron	ST6GAL1
chr3	186783548	186783653	-7.5063671	28	415.094339622641	Intron	ST6GAL1
chr3	186783743	186783887	-7.511515	38	489.655172413793	Intron	ST6GAL1
chr3	186783910	186784244	-5.539694	23	101.492537313433	Intron	ST6GAL1
chr3	187443313	187443367	-4.4464311	4	72.7272727272727	Missense_Mutation	BCL6
chr3	187459729	187461305	-6.1311213	33	43.1198478123018	Intron	BCL6
chr3	187461671	187461923	-6.8239382	47	395.256916996047	Intron	BCL6
chr3	187462090	187462217	-6.8318314	35	523.4375	Intron	BCL6
chr3	187462480	187462546	-6.8134786	32	850.746268656716	Intron	BCL6
chr3	187462675	187462696	-6.837917	47	3181.81818181818	Intron	BCL6
chr3	187462980	187463006	-6.8220214	38	1851.85185185185	Intron	BCL6
chr3	187463013	187463065	-6.8249697	47	1396.22641509434	Intron	BCL6
chr3	187463079	187463162	-6.4198468	32	607.142857142857	Intron	BCL6
chr3	187463196	187464534	-6.8371612	52	110.530246452577	5'Flank	BCL6
chr3	187618949	187619630	-3.0020864	9	19.0615835777126	IGR	Unknown
chr3	187636203	187637015	-2.8234209	15	22.140221402214	IGR	Unknown
chr3	187660926	187661045	-7.0382696	33	450	Intron	RP11-44H4.1
chr3	187661046	187661226	-6.3138891	25	209.944751381215	Intron	RP11-44H4.1
chr3	187661845	187664872	-3.8231501	28	17.1730515191546	Intron	RP11-44H4.1
chr3	187687005	187688006	-2.5290338	14	17.9640718562874	Intron	RP11-132N15.3
chr3	187696733	187698021	-3.7954657	20	20.9464701318852	5'Flank	RP11-132N15.3
chr3	187804982	187806658	-4.7784448	17	18.4853905784138	IGR	Unknown
chr3	187860380	187860448	-3.6985065	5	72.463768115942	Intron	RP11-430L16.1
chr3	187956641	187958174	-7.2950178	46	99.0873533246415	Intron	LPP
chr3	187958418	187960398	-5.4742149	43	68.6521958606764	Intron	LPP
chr3	188114747	188115861	-3.0760017	8	13.4529147982063	Intron	LPP
chr3	188297427	188299540	-5.7836428	15	21.286660359508	Intron	LPP
chr3	188471138	188472110	-7.0799329	36	115.107913669065	Intron	LPP
chr3	189089223	189089443	-3.0331315	4	22.6244343891403	IGR	Unknown
chr3	191248582	191248586	-8.05159	10	2000	IGR	Unknown
chr3	191743521	191743525	-6.8587954	5	1000	5'Flank	RP11-655G22.1
chr3	193157249	193158806	-8.3326331	12	7.70218228498074	Intron	ATP13A4
chr3	193221783	193221813	-7.0093298	6	193.548387096774	Intron	ATP13A4
chr3	193266897	193267224	-7.0366581	5	15.2439024390244	Intron	ATP13A4
chr3	194536379	194536379	-8.5023039	5	5000	IGR	Unknown
chr3	195210937	195214392	-3.7462271	28	12.4421296296296	IGR	Unknown
chr3	195220246	195222645	-5.2493012	27	18.3333333333333	IGR	Unknown
chr3	195227211	195231887	-4.9074822	34	14.7530468248877	IGR	Unknown
chr3	195372581	195374420	-4.809958	11	8.15217391304348	3'Flank	RP11-141C7.3
chr3	195437197	195438020	-4.1527051	15	23.0582524271845	Intron	LINC00969
chr3	195426149	195426952	-5.1302826	8	9.9502487562189	5'Flank	LINC00969
chr3	195508262	195513154	-3.9893222	30	10.8318005313713	Missense_Mutation	MUC4
chr3	195584434	195584905	-6.3513831	9	19.0677966101695	Intron	AC124944.5
chr3	195668309	195671941	-4.2901945	21	6.60611065235343	3'Flank	AC024937.6
chr3	195871836	195872455	-4.0475305	7	12.9032258064516	Intron	LINC00885
chr3	196758141	196761742	-6.3662441	17	6.10771793448084	5'Flank	MFI2
chr3	197362693	197372551	-4.4448766	38	6.39010041586368	5'Flank	RP11-496H1.1
chr3	197385755	197389045	-3.603182	17	6.38103919781221	3'Flank	AC024560.2
chr3	197893591	197896239	-3.6884303	24	10.9475273688184	Intron	FAM157A
chr4	104732	105391	-7.4179913	9	13.6363636363636	3'Flank	Z95704.3
chr4	708566	709482	-3.2251853	8	8.72410032715376	Intron	PCGF3
chr4	862850	863012	-7.0575974	7	42.9447852760736	Intron	GAK
chr4	1312482	1313957	-3.586983	7	6.09756097560976	Intron	MAEA
chr4	1419953	1422832	-4.8755413	30	13.8888888888889	IGR	Unknown
chr4	3607242	3608501	-4.1936935	7	6.34920634920635	IGR	Unknown
chr4	3816603	3817312	-6.3461939	17	26.7605633802817	IGR	Unknown
chr4	5146519	5147791	-8.0690034	9	7.06991358994501	Intron	STK32B
chr4	5286198	5286632	-2.0331917	4	9.19540229885057	Intron	STK32B
chr4	6005672	6005945	-4.1411594	8	29.1970802919708	IGR	Unknown
chr4	6126347	6128390	-5.6431121	12	6.3600782778865	Intron	JAKMIP1
chr4	9578996	9581551	-3.8452651	14	8.99843505477308	IGR	Unknown
chr4	9626791	9626791	-7.4897329	4	4000	IGR	Unknown
chr4	9714070	9723299	-3.566219	32	7.15059588299025	IGR	ALG1L3P
chr4	12296758	12297226	-2.1289712	4	8.52878464818763	IGR	Unknown
chr4	14017206	14018007	-4.7268667	6	7.48129675810474	IGR	Unknown
chr4	14642652	14643364	-7.7870516	10	15.4277699859748	Intron	LINC00504
chr4	14915125	14916252	-7.1198051	13	12.4113475177305	Intron	CPEB2-AS1
chr4	15709252	15709482	-7.5705027	7	30.3030303030303	Intron	BST1
chr4	16811143	16811365	-2.1109195	4	22.4215246636771	Intron	LDB2
chr4	18536026	18536408	-7.270955	6	18.2767624020888	IGR	Unknown
chr4	18838773	18839072	-4.5272493	6	23.3333333333333	IGR	Unknown
chr4	18950778	18950949	-3.8073908	6	34.8837209302326	IGR	Unknown
chr4	19216760	19218724	-1.4203865	12	7.63358778625954	Intron	RP11-3J1.1
chr4	19302835	19303427	-1.5078286	4	6.74536256323777	Intron	RP11-3J1.1
chr4	19532002	19532480	-1.569782	5	10.4384133611691	Intron	RP11-608O21.1
chr4	20490222	20491414	-2.3511889	8	6.70578373847443	Intron	SLIT2
chr4	20838996	20839305	-2.6424599	4	12.9032258064516	Intron	KCNIP4
chr4	21251478	21251819	-1.7605621	4	11.6959064327485	Intron	KCNIP4
chr4	21519899	21521151	-3.1213773	11	8.77893056664006	Intron	KCNIP4
chr4	21774202	21775189	-1.5049976	6	6.07287449392713	Intron	KCNIP4
chr4	22339582	22340459	-1.5966748	7	7.97266514806378	IGR	Unknown
chr4	22444414	22445120	-1.634663	5	9.9009900990099	Intron	GPR125
chr4	22563015	22563721	-1.6378422	5	7.07213578500707	IGR	Unknown
chr4	22597332	22597827	-1.6499647	5	10.0806451612903	3'Flank	RP11-10G12.1
chr4	22820120	22821308	-1.6489059	8	6.72834314550042	3'UTR	GBA3
chr4	23157541	23158267	-7.3549055	12	16.5061898211829	IGR	Unknown
chr4	23391005	23391670	-2.1056385	7	10.5105105105105	IGR	Unknown
chr4	23560108	23561478	-5.8199477	9	8.7527352297593	5'Flank	RP11-380P13.1
chr4	23845973	23846498	-3.1767136	7	15.2091254752852	Intron	PPARGC1A
chr4	23913943	23914902	-3.4219139	9	9.375	IGR	Unknown
chr4	24122660	24124061	-7.8131431	11	8.55920114122682	IGR	Unknown
chr4	25859742	25865377	-5.3123378	35	11.3555713271824	Intron	SEL1L3
chr4	28113892	28114640	-2.0931143	5	6.67556742323097	IGR	Unknown
chr4	28172242	28172892	-7.2620769	11	18.4331797235023	IGR	Unknown
chr4	28237905	28238975	-2.5814486	7	6.5359477124183	IGR	Unknown
chr4	28511257	28512117	-2.1766915	9	10.4529616724739	Intron	RP11-123O22.1
chr4	28576761	28577134	-2.2314235	5	13.3689839572193	Intron	RP11-123O22.1
chr4	28678785	28678938	-2.4124352	4	25.974025974026	IGR	Unknown
chr4	28825648	28826790	-1.1817307	7	6.99912510936133	5'Flank	MESTP3
chr4	28917033	28917480	-2.0803729	8	17.8571428571429	IGR	Unknown
chr4	28971472	28972357	-2.1789541	8	10.1580135440181	IGR	Unknown
chr4	29169635	29169663	-4.9532115	6	206.896551724138	Intron	RP11-472K22.1
chr4	29203092	29203774	-1.5841202	5	7.32064421669107	Intron	RP11-472K22.1
chr4	29287448	29287956	-2.1131865	4	7.85854616895874	IGR	Unknown
chr4	29440808	29440808	-3.694986	5	5000	IGR	Unknown
chr4	29466639	29467710	-2.944892	8	7.46268656716418	3'Flank	RP11-68D16.2
chr4	29567644	29568455	-6.4184035	8	11.0837438423645	IGR	Unknown
chr4	29851049	29851406	-6.8517028	6	16.7597765363128	IGR	Unknown
chr4	29856216	29856494	-4.6222432	10	35.84229390681	IGR	Unknown
chr4	29864602	29865310	-2.1090711	7	9.87306064880113	IGR	Unknown
chr4	30078398	30078590	-3.7778159	6	31.0880829015544	IGR	Unknown
chr4	30203555	30203784	-1.686248	4	21.7391304347826	IGR	Unknown
chr4	30251909	30252134	-1.6302457	4	17.6991150442478	IGR	Unknown
chr4	30524055	30524155	-2.2002992	4	39.6039603960396	IGR	Unknown
chr4	30606296	30607040	-1.6822792	6	9.39597315436242	IGR	Unknown
chr4	30729899	30729922	-6.3694827	8	375	Intron	PCDH7
chr4	30857810	30858329	-6.2061493	8	17.3076923076923	Intron	PCDH7
chr4	30982200	30983106	-1.6531877	6	6.61521499448732	Intron	PCDH7
chr4	31150144	31150309	-2.2064879	5	30.1204819277108	3'Flank	PCDH7
chr4	31272781	31272787	-6.3007356	8	1285.71428571429	IGR	Unknown
chr4	31416169	31417731	-2.4844844	11	7.03774792066539	IGR	Unknown
chr4	31528973	31530137	-2.211448	7	6.00858369098712	Intron	RP11-665I14.1
chr4	31545585	31546068	-6.3108433	12	26.8595041322314	Intron	RP11-665I14.1
chr4	31638544	31639649	-2.9688908	9	9.04159132007233	IGR	Unknown
chr4	31750404	31751223	-4.0017923	8	12.1951219512195	IGR	Unknown
chr4	31798901	31799549	-2.5761886	6	9.24499229583975	IGR	Unknown
chr4	31860962	31861395	-2.5069634	6	13.8248847926267	IGR	Unknown
chr4	32051569	32051932	-1.5813726	4	10.989010989011	Intron	RP11-734I18.1
chr4	32155113	32155243	-2.0698425	4	30.5343511450382	Intron	RP11-734I18.1
chr4	32419454	32421925	-2.6829866	17	9.3042071197411	IGR	Unknown
chr4	32578017	32578766	-2.6048967	7	9.33333333333333	IGR	Unknown
chr4	32654676	32655095	-1.0668798	5	11.9047619047619	IGR	Unknown
chr4	32775791	32776386	-2.4944269	6	10.0671140939597	IGR	Unknown
chr4	32786294	32786857	-2.5969954	5	8.86524822695035	IGR	Unknown
chr4	32877125	32877745	-1.6772626	6	9.66183574879227	IGR	Unknown
chr4	33021257	33022066	-2.353703	7	9.87654320987654	IGR	Unknown
chr4	33035653	33036234	-1.8459963	6	17.1821305841924	IGR	Unknown
chr4	33339611	33340715	-1.7555093	9	8.1447963800905	IGR	Unknown
chr4	33399629	33400700	-1.7246647	8	8.3955223880597	5'Flank	RP11-802H3.1
chr4	33418714	33419869	-1.6995038	7	6.9204152249135	IGR	Unknown
chr4	33433016	33433702	-1.3902831	5	10.1892285298399	5'Flank	RP11-802H3.2
chr4	33666454	33666531	-3.0490226	4	51.2820512820513	IGR	Unknown
chr4	33679764	33680714	-6.8567965	21	25.2365930599369	IGR	Unknown
chr4	33764002	33764928	-2.066608	10	10.7874865156419	IGR	Unknown
chr4	33846545	33846561	-2.6146363	4	352.941176470588	Intron	RP11-79E3.3
chr4	34006156	34008582	-3.0023173	28	14.4210960032963	Intron	RP11-79E3.3
chr4	34070890	34070988	-2.3279206	4	40.4040404040404	IGR	Unknown
chr4	34162312	34163167	-2.0168752	6	7.00934579439252	Intron	RP11-548L20.1
chr4	34269286	34270379	-3.5157733	6	6.39853747714808	Intron	RP11-548L20.1
chr4	34399602	34400119	-2.006806	6	13.5135135135135	IGR	Unknown
chr4	34505720	34505724	-5.979513	6	1200	IGR	Unknown
chr4	34551536	34551580	-1.9264209	4	88.8888888888889	IGR	Unknown
chr4	34837730	34838006	-1.8742323	4	14.4404332129964	IGR	Unknown
chr4	34854359	34854675	-2.4546865	5	15.7728706624606	IGR	Unknown
chr4	34927981	34928828	-4.2477888	9	10.6132075471698	IGR	Unknown
chr4	34951666	34952126	-1.9639629	5	10.8459869848156	IGR	Unknown
chr4	35041104	35042210	-1.5241436	9	8.13008130081301	IGR	Unknown
chr4	35332508	35332876	-1.7490787	5	13.550135501355	IGR	Unknown
chr4	35552482	35553436	-2.7162324	7	8.37696335078534	IGR	Unknown
chr4	36895702	36896417	-2.1157639	6	8.37988826815642	IGR	Unknown
chr4	40193236	40196441	-4.5384462	31	24.0174672489083	5'Flank	RHOH
chr4	40198805	40199295	-6.6162159	48	203.665987780041	Intron	RHOH
chr4	40199519	40199789	-7.643727	49	313.653136531365	Intron	RHOH
chr4	40199868	40200156	-6.3071179	19	110.726643598616	Intron	RHOH
chr4	40200785	40201541	-7.3742416	32	96.4332892998679	Intron	RHOH
chr4	43410148	43411783	-7.6486075	10	6.11246943765281	3'Flank	RP11-324J13.1
chr4	44770070	44771192	-2.053958	5	7.12377560106857	IGR	Unknown
chr4	44871897	44873582	-7.467102	12	7.11743772241993	IGR	Unknown
chr4	45026252	45028086	-2.3373534	11	7.08446866485014	Intron	RP11-362I1.1
chr4	45222543	45223531	-2.5604968	8	8.08897876643074	IGR	Unknown
chr4	45431506	45432217	-2.1713322	7	11.2359550561798	IGR	Unknown
chr4	45488683	45489565	-7.16919	13	14.722536806342	IGR	Unknown
chr4	45523623	45523743	-3.2618496	5	41.3223140495868	IGR	Unknown
chr4	45654410	45654663	-1.9340829	4	15.748031496063	IGR	Unknown
chr4	46189414	46190015	-4.2546948	5	8.30564784053156	IGR	Unknown
chr4	46474048	46475604	-4.2170449	10	6.42260757867694	Intron	GABRA2
chr4	46702674	46703399	-6.352438	8	11.0192837465565	IGR	Unknown
chr4	46891893	46892546	-3.4135506	6	10.7033639143731	Intron	COX7B2
chr4	47305401	47305403	-7.7754112	7	2333.33333333333	Intron	GABRB1
chr4	47624694	47625113	-8.0614428	7	16.6666666666667	Intron	CORIN
chr4	49099021	49100410	-5.0922978	20	15.1079136690647	IGR	Unknown
chr4	49105701	49106742	-3.1463746	18	23.9923224568138	IGR	Unknown
chr4	49114655	49116075	-3.7189781	29	26.0380014074595	IGR	Unknown
chr4	49124834	49125397	-1.7789649	12	21.2765957446809	IGR	Unknown
chr4	49131867	49132500	-4.881441	20	37.8548895899054	IGR	Unknown
chr4	49135669	49136160	-4.8014146	19	44.7154471544715	IGR	Unknown
chr4	49142320	49142945	-4.039815	17	31.9488817891374	IGR	Unknown
chr4	49145264	49146508	-5.4893884	35	32.1285140562249	IGR	Unknown
chr4	49155123	49155779	-4.9270053	14	27.3972602739726	IGR	Unknown
chr4	49208600	49209300	-4.1234463	8	15.6918687589158	5'Flank	AC118282.4
chr4	49235893	49238242	-3.5353909	24	11.063829787234	3'Flank	SNX18P23
chr4	49264159	49270115	-3.4976979	44	10.4079234514017	IGR	Unknown
chr4	49322868	49325230	-3.7997598	25	12.2725349132459	IGR	Unknown
chr4	49518120	49519564	-2.8392804	15	11.7647058823529	IGR	Unknown
chr4	49536487	49538523	-3.640617	34	18.1639666175749	IGR	Unknown
chr4	49559183	49560765	-3.0577169	22	13.8976626658244	3'Flank	RP11-241F15.7
chr4	49635295	49635939	-2.223769	12	21.7054263565891	IGR	Unknown
chr4	49654497	49655051	-2.5472908	13	27.027027027027	IGR	Unknown
chr4	58205225	58205516	-3.2249457	6	20.5479452054795	IGR	Unknown
chr4	58380095	58380684	-2.9730449	6	11.864406779661	IGR	Unknown
chr4	58537693	58537695	-7.6057981	8	2666.66666666667	IGR	Unknown
chr4	58776809	58777638	-7.2203455	10	13.2530120481928	IGR	Unknown
chr4	58836095	58836957	-1.835454	7	8.11123986095017	IGR	Unknown
chr4	58930746	58932202	-1.5481238	10	6.86341798215511	IGR	Unknown
chr4	58985378	58987741	-3.0453968	13	7.61421319796954	5'Flank	RP11-25L5.2
chr4	59058723	59060251	-2.1482879	11	7.19424460431655	IGR	Unknown
chr4	59636936	59638701	-2.3336431	14	8.49377123442809	IGR	Unknown
chr4	59667169	59667908	-7.1699709	12	16.2162162162162	Intron	RP11-506N2.1
chr4	59798267	59798597	-2.8015774	6	18.1268882175227	Intron	RP11-506N2.1
chr4	59879665	59881881	-5.3590443	18	9.021199819576	Intron	RP11-340A13.2
chr4	60151990	60153053	-2.1351581	7	6.57894736842105	IGR	Unknown
chr4	60201168	60201170	-7.0084879	9	3000	IGR	Unknown
chr4	60284761	60285160	-2.5103903	7	17.5	IGR	Unknown
chr4	60321944	60322212	-1.88749	5	18.5873605947955	IGR	Unknown
chr4	60376453	60377083	-1.6371248	7	11.0935023771791	IGR	Unknown
chr4	60429745	60430465	-1.6725667	8	11.0957004160888	Intron	RP11-725D20.1
chr4	60535157	60535880	-2.3037946	5	6.9060773480663	IGR	Unknown
chr4	60605735	60606317	-6.9654893	7	12.0068610634648	IGR	Unknown
chr4	60879779	60880059	-2.5072129	4	14.2348754448399	IGR	Unknown
chr4	61004460	61004648	-6.5969371	6	31.7460317460317	IGR	Unknown
chr4	61104800	61105152	-1.6454977	4	11.3314447592068	IGR	Unknown
chr4	61126491	61127304	-2.8114227	9	11.0565110565111	IGR	Unknown
chr4	61176397	61176857	-1.5097735	4	8.67678958785249	IGR	Unknown
chr4	61354188	61354926	-2.0051967	6	8.1190798376184	IGR	Unknown
chr4	61452663	61452910	-2.1256116	5	24.1935483870968	IGR	Unknown
chr4	61488558	61489038	-1.6729967	5	10.3950103950104	IGR	Unknown
chr4	61514780	61515233	-1.4862849	5	13.215859030837	IGR	Unknown
chr4	61568012	61568517	-2.0566767	8	15.8102766798419	IGR	Unknown
chr4	61707381	61708576	-2.1568961	10	9.19732441471572	IGR	Unknown
chr4	61826074	61827080	-1.8234049	6	6.95134061569017	IGR	Unknown
chr4	61898883	61900188	-1.6841461	9	7.65696784073507	IGR	Unknown
chr4	62229644	62230285	-2.443746	9	14.018691588785	Intron	LPHN3
chr4	62465792	62466091	-2.5136132	5	16.6666666666667	Intron	LPHN3
chr4	62609759	62610093	-1.6501846	5	14.9253731343284	Intron	LPHN3
chr4	62662289	62662437	-1.8321188	4	26.8456375838926	Intron	LPHN3
chr4	63216889	63217063	-2.0648391	5	28.5714285714286	IGR	Unknown
chr4	63506525	63507352	-1.7840395	8	9.66183574879227	IGR	Unknown
chr4	63577146	63577699	-3.3515491	5	9.02527075812274	IGR	Unknown
chr4	63603552	63604606	-1.2006825	8	7.58293838862559	IGR	Unknown
chr4	63667952	63669548	-2.0357188	14	8.76643706950532	IGR	Unknown
chr4	63797151	63797878	-0.7396055	6	8.24175824175824	IGR	Unknown
chr4	63937752	63939109	-1.3601129	10	11.0456553755523	IGR	Unknown
chr4	63952488	63952923	-1.9140896	5	13.7614678899083	IGR	Unknown
chr4	63979535	63979626	-6.7728194	7	76.0869565217391	IGR	Unknown
chr4	64050265	64050930	-1.7360347	6	12.012012012012	IGR	Unknown
chr4	64263282	64263723	-3.2122243	4	9.04977375565611	IGR	Unknown
chr4	64282230	64283246	-2.4596842	12	13.7659783677483	IGR	Unknown
chr4	64389790	64389792	-5.7964077	5	1666.66666666667	IGR	Unknown
chr4	64482662	64483364	-2.5889804	7	11.3798008534851	IGR	Unknown
chr4	64596905	64597703	-2.1453101	7	10.0125156445557	IGR	Unknown
chr4	64638204	64638479	-1.9374667	5	21.7391304347826	IGR	Unknown
chr4	64651120	64651120	-6.8489555	5	5000	IGR	Unknown
chr4	64911730	64912108	-2.0792139	5	13.1926121372032	IGR	Unknown
chr4	64978097	64978263	-1.57029	4	23.9520958083832	IGR	Unknown
chr4	64992235	64994158	-1.8276962	13	9.35550935550935	IGR	Unknown
chr4	65021029	65021261	-2.5169297	5	21.4592274678112	IGR	Unknown
chr4	65085022	65085600	-1.6578933	4	6.90846286701209	IGR	Unknown
chr4	65128626	65129883	-1.7659684	12	10.3338632750397	IGR	Unknown
chr4	65214316	65214831	-1.8447085	5	9.68992248062015	Intron	TECRL
chr4	65228532	65228734	-6.5725366	9	49.2610837438424	Intron	TECRL
chr4	65270704	65272757	-1.3831026	15	7.78967867575463	Intron	TECRL
chr4	65617529	65618069	-1.447199	7	14.7874306839187	IGR	Unknown
chr4	65700356	65700820	-2.5927409	6	12.9032258064516	IGR	Unknown
chr4	65732790	65734592	-2.6238097	16	13.8657792567942	IGR	Unknown
chr4	65743233	65743845	-1.8196622	8	13.0505709624796	IGR	Unknown
chr4	65910180	65910987	-5.3311468	8	9.9009900990099	IGR	Unknown
chr4	65993110	65993878	-1.7728557	7	9.10273081924577	IGR	Unknown
chr4	66255033	66256115	-1.7615274	7	7.38688827331487	Intron	EPHA5
chr4	66330901	66331255	-3.5582747	8	25.3521126760563	Intron	EPHA5
chr4	66396297	66397454	-1.2479047	7	6.04490500863558	Intron	EPHA5
chr4	66429612	66431292	-1.7360738	9	7.13860797144557	Intron	EPHA5
chr4	66543679	66544159	-1.607318	5	10.3950103950104	Intron	RP11-807H7.1
chr4	66989489	66989940	-2.3704023	7	15.4867256637168	Intron	RP11-25H12.1
chr4	67094714	67096044	-1.2805828	8	6.01051840721262	IGR	Unknown
chr4	67240939	67241860	-2.5411761	5	14.0997830802603	IGR	Unknown
chr4	67810839	67811829	-7.7369101	11	13.1180625630676	IGR	Unknown
chr4	69808053	69808057	-7.6054604	15	3200	Intron	UGT2A3
chr4	69929044	69929818	-4.7859084	7	10.3225806451613	5'Flank	RP13-644M16.5
chr4	70263127	70263764	-2.9270078	4	9.40438871473354	Intron	RP11-790I12.1
chr4	74482132	74485970	-4.7227537	22	11.7218025527481	Intron	RASSF6
chr4	77830729	77833120	-8.7177369	15	6.68896321070234	IGR	Unknown
chr4	80273102	80274691	-3.3407925	7	26.4150943396226	IGR	Unknown
chr4	80835885	80837014	-6.8849985	9	8.84955752212389	Intron	ANTXR2
chr4	82708916	82709524	-4.4210594	5	9.85221674876847	Intron	RP11-689K5.3
chr4	88641069	88641098	-3.0812304	6	200	Intron	RP11-742B18.1
chr4	90765545	90767210	-6.9344154	9	6.60264105642257	3'Flank	RP11-67M1.1
chr4	91472221	91472863	-7.0946734	13	24.8833592534992	Intron	CCSER1
chr4	91829305	91829794	-1.2643243	4	8.16326530612245	Intron	CCSER1
chr4	92227436	92227798	-2.1684981	5	19.2837465564738	Intron	CCSER1
chr4	92308480	92309617	-1.9592589	9	7.90861159929701	Intron	CCSER1
chr4	92386267	92387146	-1.8342657	7	7.95454545454545	Intron	CCSER1
chr4	92635953	92636755	-1.2824448	7	8.7173100871731	IGR	Unknown
chr4	92671244	92671701	-2.0071117	7	15.2838427947598	IGR	Unknown
chr4	92732050	92732799	-5.2217697	13	18.6666666666667	IGR	Unknown
chr4	92816112	92816114	-6.6123795	8	2666.66666666667	Intron	RP11-354O24.1
chr4	93234232	93234272	-3.2190852	4	97.5609756097561	Intron	GRID2
chr4	93310400	93311209	-1.873894	9	12.3456790123457	Intron	GRID2
chr4	93320814	93320820	-5.802226	5	714.285714285714	Intron	GRID2
chr4	93433182	93433768	-1.2412173	4	8.51788756388416	Intron	GRID2
chr4	93503932	93504170	-2.6029095	5	25.1046025104602	Intron	GRID2
chr4	93562353	93563819	-2.2494573	10	8.1799591002045	Intron	GRID2
chr4	93962826	93963844	-5.9566448	15	17.6643768400393	Intron	GRID2
chr4	94168605	94170175	-3.4044823	14	10.8211330362826	Intron	GRID2
chr4	94270968	94271734	-6.968125	9	11.7340286831812	Intron	GRID2
chr4	94406892	94407495	-1.4720529	4	6.62251655629139	Intron	GRID2
chr4	94908336	94909405	-1.6290847	7	6.54205607476636	IGR	Unknown
chr4	95823396	95823404	-4.5151054	4	444.444444444444	Intron	BMPR1B
chr4	95946777	95947261	-5.9488167	7	16.4948453608247	Intron	BMPR1B
chr4	96103699	96103976	-2.2837918	4	14.3884892086331	Intron	UNC5C
chr4	96275188	96275806	-6.8276693	8	16.1550888529887	Intron	UNC5C
chr4	96630542	96631792	-1.9393208	9	7.19424460431655	IGR	Unknown
chr4	97059367	97060905	-4.2564008	9	7.14749837556855	IGR	Unknown
chr4	97106260	97107029	-2.0607463	5	6.49350649350649	IGR	Unknown
chr4	97146158	97146529	-2.0081039	7	18.8172043010753	IGR	Unknown
chr4	97224617	97224975	-2.6821743	4	11.142061281337	IGR	Unknown
chr4	97364594	97365632	-1.6873122	8	7.69971126082772	Intron	RP11-145G20.1
chr4	97427390	97427726	-1.7791323	4	14.8367952522255	Intron	RP11-145G20.1
chr4	97510416	97510422	-7.0324753	11	1857.14285714286	Intron	RP11-145G20.1
chr4	97679885	97680428	-2.2051823	7	12.8676470588235	Intron	RP11-145G20.1
chr4	97724638	97724756	-2.4241001	4	33.6134453781513	Intron	RP11-145G20.1
chr4	98417350	98418152	-1.9182299	8	9.9626400996264	Intron	RP11-681L8.1
chr4	98642621	98643248	-7.3969353	6	9.55414012738854	Intron	STPG2
chr4	99122426	99124516	-7.8345126	12	6.21712099473936	IGR	Unknown
chr4	100105179	100105560	-2.2330935	4	10.4712041884817	Intron	RP11-696N14.1
chr4	100818356	100818427	-6.5179071	5	97.2222222222222	3'UTR	DNAJB14
chr4	101394166	101394180	-5.2502608	5	333.333333333333	Intron	EMCN
chr4	105005711	105006500	-3.4517572	7	11.3924050632911	IGR	Unknown
chr4	105051168	105051542	-2.5974366	4	16	IGR	Unknown
chr4	106835528	106835530	-7.5255253	5	1666.66666666667	Intron	NPNT
chr4	107088288	107088290	-7.3339603	6	2000	Intron	TBCK
chr4	109172525	109173634	-7.7334033	11	9.90990990990991	Intron	LEF1-AS1
chr4	111853186	111853956	-2.618811	6	7.78210116731517	IGR	Unknown
chr4	112495595	112496090	-3.0217742	6	12.0967741935484	IGR	Unknown
chr4	115071418	115071559	-2.5862572	4	35.2112676056338	IGR	Unknown
chr4	115420650	115420650	-8.1503034	6	6000	IGR	Unknown
chr4	116056733	116057173	-1.7825156	5	11.3378684807256	IGR	Unknown
chr4	116186045	116186409	-1.7750193	4	10.958904109589	IGR	Unknown
chr4	116331732	116332057	-2.824496	6	18.4049079754601	IGR	Unknown
chr4	116368232	116368896	-1.8861385	7	10.5263157894737	IGR	Unknown
chr4	116723240	116723559	-1.5969226	4	12.5	IGR	Unknown
chr4	116934405	116934492	-6.6343589	8	90.9090909090909	Intron	RP11-659O3.1
chr4	117025184	117025783	-1.2023072	5	8.33333333333333	Intron	RP11-659O3.1
chr4	117094912	117096409	-1.3234868	11	7.34312416555407	Intron	RP11-659O3.1
chr4	117347314	117347797	-6.5593592	14	28.9256198347107	Intron	CUL4AP1
chr4	117414591	117415558	-1.5989102	9	9.29752066115702	Intron	RP11-55L3.1
chr4	117478083	117479192	-1.9563294	10	9.00900900900901	IGR	Unknown
chr4	117615439	117615661	-2.2664717	5	22.4215246636771	IGR	Unknown
chr4	117873371	117874176	-1.3784389	8	11.166253101737	IGR	Unknown
chr4	117969134	117970276	-1.6588332	10	8.74890638670166	IGR	Unknown
chr4	118003444	118003792	-1.6637579	5	14.3266475644699	3'Flank	TRAM1L1
chr4	118079439	118079987	-1.4413565	6	10.9289617486339	IGR	Unknown
chr4	118167408	118168402	-1.2954422	8	8.04020100502512	5'Flank	AC107399.1
chr4	118544527	118545153	-1.8018464	5	7.97448165869219	Intron	AC092661.1
chr4	118710552	118715850	-2.2098715	22	6.22759011134176	IGR	Unknown
chr4	118889092	118890689	-7.1734351	9	6.88360450563204	IGR	Unknown
chr4	119024298	119024511	-3.0268226	6	28.0373831775701	Intron	NDST3
chr4	119481658	119481754	-6.9824939	7	92.7835051546392	IGR	Unknown
chr4	121228270	121229181	-7.4711608	15	17.5438596491228	Intron	RP11-679C8.2
chr4	121691502	121691833	-2.2700552	4	12.0481927710843	Intron	PRDM5
chr4	122298247	122298572	-8.0581377	9	27.6073619631902	Intron	QRFPR
chr4	124401918	124402480	-2.2453662	5	8.8809946714032	IGR	ENSR00001434864
chr4	125057884	125059380	-7.0863185	15	10.688042752171	IGR	Unknown
chr4	125155344	125156526	-3.4621241	7	7.60777683854607	Intron	CTD-2325B11.1
chr4	125779100	125781636	-2.282771	16	6.30666141111549	IGR	Unknown
chr4	126103781	126104731	-1.4341814	6	6.30914826498423	IGR	Unknown
chr4	126249906	126250800	-2.3991694	7	7.82122905027933	Intron	FAT4
chr4	126306786	126307028	-2.30455	5	20.5761316872428	Intron	FAT4
chr4	126466986	126468284	-2.0486527	13	10.0076982294072	IGR	Unknown
chr4	126716836	126717042	-6.4401187	6	28.9855072463768	IGR	Unknown
chr4	126735591	126735838	-4.2470357	5	20.1612903225806	IGR	Unknown
chr4	126914295	126916677	-1.6776748	14	9.65169953839698	IGR	Unknown
chr4	126963032	126963879	-3.558412	8	9.43396226415094	IGR	Unknown
chr4	127354559	127355382	-3.3889862	8	9.70873786407767	IGR	Unknown
chr4	127481939	127482560	-4.490914	9	17.6848874598071	5'Flank	RBM48P1
chr4	128024298	128024510	-1.8402024	4	18.7793427230047	Intron	RP11-125O18.1
chr4	129087238	129088125	-8.6791285	12	13.5135135135135	Intron	LARP1B
chr4	130813957	130814568	-7.0931987	15	24.5098039215686	Intron	RP11-422J15.1
chr4	130932326	130932476	-3.9227483	10	92.7152317880795	IGR	Unknown
chr4	131098909	131099182	-1.7700144	4	14.5985401459854	IGR	Unknown
chr4	131135151	131135554	-2.5634137	5	12.3762376237624	IGR	Unknown
chr4	131332624	131333807	-1.7687725	10	10.1351351351351	IGR	Unknown
chr4	131356692	131357786	-1.9157878	10	9.1324200913242	IGR	Unknown
chr4	131472431	131472977	-1.7974392	5	9.14076782449726	IGR	Unknown
chr4	131660539	131661974	-1.4646432	9	10.4456824512535	IGR	Unknown
chr4	131686628	131687345	-2.7453917	8	11.142061281337	IGR	Unknown
chr4	131735133	131735452	-2.3275496	5	18.75	IGR	Unknown
chr4	131767650	131768185	-1.2144951	6	11.1940298507463	IGR	Unknown
chr4	132147612	132148189	-1.842537	7	13.840830449827	IGR	Unknown
chr4	132167927	132168859	-2.0319718	10	10.7181136120043	IGR	Unknown
chr4	132237121	132237984	-1.1717486	7	8.10185185185185	IGR	Unknown
chr4	132497878	132498202	-5.1029768	5	15.3846153846154	IGR	Unknown
chr4	132559566	132559838	-1.3010553	4	14.6520146520147	IGR	Unknown
chr4	132581415	132582453	-2.1613086	12	13.4744947064485	IGR	Unknown
chr4	132607260	132607625	-1.7030196	7	19.1256830601093	IGR	Unknown
chr4	132636580	132636811	-1.6859963	4	21.551724137931	3'Flank	RN7SL205P
chr4	132718515	132718793	-2.0407512	7	25.089605734767	IGR	Unknown
chr4	132967090	132967864	-1.6437288	7	10.3225806451613	Intron	RP11-789C2.1
chr4	133072236	133073041	-1.7445848	7	9.92555831265509	IGR	Unknown
chr4	133080642	133081417	-2.0430639	8	10.3092783505155	IGR	Unknown
chr4	133101019	133101117	-2.3919682	4	40.4040404040404	IGR	Unknown
chr4	133231164	133231857	-2.4183653	10	15.850144092219	IGR	Unknown
chr4	133245202	133245497	-1.2793004	4	13.5135135135135	IGR	Unknown
chr4	133267811	133268822	-4.2827509	12	11.8577075098814	IGR	Unknown
chr4	133337794	133338547	-1.8608255	9	11.9363395225464	IGR	Unknown
chr4	133616269	133617097	-2.0472895	12	14.475271411339	IGR	Unknown
chr4	133638843	133639918	-4.8621666	12	12.0817843866171	IGR	Unknown
chr4	133649863	133650000	-4.8292982	5	36.231884057971	IGR	Unknown
chr4	133682767	133683322	-2.0637934	8	14.3884892086331	IGR	Unknown
chr4	133717571	133718307	-1.6696391	8	10.8548168249661	IGR	Unknown
chr4	133900495	133901159	-3.2109512	9	13.5338345864662	Intron	RP11-404I7.2
chr4	133938137	133939367	-1.2295918	13	10.5605199025183	IGR	Unknown
chr4	134084797	134085495	-1.8450132	9	12.8755364806867	Intron	PCDH10
chr4	134345796	134346428	-1.8095517	9	14.218009478673	IGR	Unknown
chr4	134423845	134424345	-2.1408457	8	15.9680638722555	IGR	Unknown
chr4	134536875	134537525	-1.7495221	7	13.8248847926267	IGR	Unknown
chr4	134630510	134630964	-2.3341989	6	13.1868131868132	IGR	Unknown
chr4	134761595	134761970	-1.6215426	8	21.2765957446809	IGR	Unknown
chr4	134785193	134785462	-1.8951035	7	29.6296296296296	IGR	Unknown
chr4	134793670	134794416	-2.7803248	17	24.0963855421687	Intron	RP11-427M20.1
chr4	134858240	134858904	-1.338207	8	12.0300751879699	Intron	RP11-427M20.1
chr4	134902306	134902816	-1.6329902	5	9.78473581213307	Intron	RP11-427M20.1
chr4	134958382	134958917	-1.6458278	5	9.32835820895522	IGR	Unknown
chr4	135045314	135046364	-2.5614469	11	10.4662226450999	IGR	Unknown
chr4	135342957	135343608	-2.5819535	7	13.8036809815951	5'Flank	RP11-400D2.3
chr4	135548936	135549286	-3.8724427	6	17.0940170940171	IGR	Unknown
chr4	135562084	135562606	-5.8664029	10	21.0325047801147	IGR	Unknown
chr4	135720406	135721584	-1.7332058	11	9.32994062765055	Intron	CTD-2012I17.1
chr4	135746530	135746849	-1.5660572	5	15.625	IGR	Unknown
chr4	135754166	135754528	-1.560912	7	19.2837465564738	IGR	Unknown
chr4	136027230	136027636	-1.9162764	5	17.1990171990172	IGR	Unknown
chr4	136077970	136078563	-1.9910929	8	15.1515151515152	IGR	Unknown
chr4	136160217	136160472	-2.3784292	5	19.53125	IGR	Unknown
chr4	136268425	136268912	-2.3599698	6	12.2950819672131	IGR	Unknown
chr4	136339727	136340318	-1.922474	5	8.44594594594595	IGR	Unknown
chr4	136366796	136367459	-1.0538186	6	9.03614457831325	IGR	Unknown
chr4	136381982	136382286	-1.0938678	4	13.1147540983607	IGR	Unknown
chr4	136491928	136492488	-1.5499918	6	12.4777183600713	5'Flank	TARS2P1
chr4	136509242	136509546	-1.1494364	4	13.1147540983607	IGR	Unknown
chr4	136554121	136554680	-2.1141137	6	12.5	IGR	Unknown
chr4	136708664	136709349	-1.62106	10	16.0349854227405	3'Flank	RP11-780O17.1
chr4	136721966	136721967	-6.1470713	7	3500	Intron	RP11-780O17.1
chr4	136734080	136734920	-2.3705981	12	14.268727705113	IGR	Unknown
chr4	136874510	136874521	-4.4656567	5	416.666666666667	IGR	Unknown
chr4	136971681	136972031	-6.3885626	8	22.7920227920228	IGR	Unknown
chr4	137002770	137003537	-2.2853974	9	11.71875	IGR	Unknown
chr4	137014060	137015237	-1.2883965	10	9.33786078098472	3'Flank	RP11-775H9.3
chr4	137186358	137187216	-2.8789236	6	6.9848661233993	Intron	RP11-775H9.2
chr4	137371807	137372273	-6.6666298	9	19.271948608137	IGR	Unknown
chr4	137505911	137506398	-2.1120776	8	18.4426229508197	IGR	Unknown
chr4	137570373	137571272	-2.5552076	11	15.5555555555556	IGR	Unknown
chr4	137740269	137741000	-1.6392563	7	9.56284153005464	Intron	RP11-138I17.1
chr4	137816628	137816634	-6.1202625	8	1285.71428571429	Intron	RP11-138I17.1
chr4	137914095	137914672	-2.1592936	7	12.1107266435986	Intron	RP11-138I17.1
chr4	138063947	138064148	-1.9153972	4	19.8019801980198	Intron	RP11-138I17.1
chr4	138397020	138397628	-2.2242498	6	11.4942528735632	IGR	Unknown
chr4	138454684	138455049	-2.1671626	4	10.9289617486339	5'Flank	PCDH18
chr4	138734205	138735109	-1.8765192	8	8.83977900552486	Intron	RP11-793B23.1
chr4	139522393	139523825	-7.6549925	12	8.37404047452896	IGR	Unknown
chr4	141920538	141921233	-6.5432657	11	20.1149425287356	Intron	RNF150
chr4	142527687	142528561	-2.1032405	7	8	IGR	Unknown
chr4	142583300	142584028	-1.5181691	5	6.85871056241427	Intron	IL15
chr4	143081941	143083240	-1.8149336	7	7.69230769230769	Intron	INPP4B
chr4	143219006	143220440	-2.7251465	10	7.66550522648084	Intron	INPP4B
chr4	143369106	143369799	-1.4572879	5	7.20461095100865	Intron	INPP4B
chr4	143418107	143419375	-1.6994659	8	6.30417651694247	Intron	INPP4B
chr4	143482960	143484511	-2.3866116	9	7.7319587628866	Intron	INPP4B
chr4	144770193	144772726	-2.2416119	14	6.70876085240726	Intron	RP13-578N3.3
chr4	145391508	145392230	-1.8670425	5	6.91562932226833	IGR	Unknown
chr4	147204782	147208327	-6.8840496	22	7.61421319796954	Intron	SLC10A7
chr4	148016807	148017355	-3.5633438	10	20.0364298724954	IGR	Unknown
chr4	149413236	149414179	-2.3382416	8	10.5932203389831	IGR	Unknown
chr4	149877378	149879193	-1.7087027	11	6.05726872246696	IGR	Unknown
chr4	149888962	149889742	-7.3786378	11	14.0845070422535	IGR	Unknown
chr4	149957751	149958423	-1.2462122	4	7.42942050520059	Intron	RP11-563M4.1
chr4	150264128	150264512	-2.6104861	6	18.1818181818182	IGR	Unknown
chr4	150303825	150304205	-2.9592828	4	10.498687664042	Intron	RP11-526A4.1
chr4	152279299	152279303	-7.4727887	6	1400	5'Flank	RP11-731D1.4
chr4	153032011	153032686	-7.9903399	6	10.3550295857988	IGR	Unknown
chr4	155137823	155137823	-8.0070703	7	7000	5'Flank	AC079298.1
chr4	155334966	155335469	-4.4592144	6	11.9047619047619	Intron	DCHS2
chr4	156040179	156041505	-7.6355999	9	8.28937452901281	IGR	Unknown
chr4	156499052	156499838	-1.861932	8	10.1651842439644	IGR	Unknown
chr4	156609141	156609399	-2.9337456	7	27.027027027027	Intron	GUCY1A3
chr4	156943934	156944975	-5.6646362	11	10.5566218809981	IGR	Unknown
chr4	156988946	156990154	-1.5478171	8	7.44416873449132	IGR	Unknown
chr4	157044920	157046263	-1.4511216	9	6.69642857142857	IGR	Unknown
chr4	157104489	157105053	-2.0914819	6	10.6194690265487	IGR	Unknown
chr4	157173778	157174897	-1.4115264	7	6.25	IGR	Unknown
chr4	157232842	157233711	-0.9126058	6	6.89655172413793	IGR	Unknown
chr4	157279173	157279608	-1.98686	5	11.4678899082569	IGR	Unknown
chr4	157421250	157421697	-1.2797634	6	13.3928571428571	IGR	Unknown
chr4	157482341	157483164	-2.037025	7	8.49514563106796	IGR	Unknown
chr4	157489746	157490713	-2.0749895	10	10.3305785123967	IGR	Unknown
chr4	157516919	157517536	-1.6817672	7	12.9449838187702	IGR	Unknown
chr4	157700380	157701559	-2.006023	8	7.6271186440678	Intron	PDGFC
chr4	157746180	157746748	-5.2926753	8	15.817223198594	Intron	PDGFC
chr4	157982786	157983325	-2.8863212	9	18.5185185185185	5'Flank	Y_RNA
chr4	158109983	158110307	-2.7395513	8	24.6153846153846	IGR	Unknown
chr4	158217109	158217627	-2.7547808	7	13.4874759152216	Intron	GRIA2
chr4	158410122	158410920	-1.3166758	5	7.50938673341677	IGR	Unknown
chr4	158483480	158484272	-1.5455638	5	7.56620428751576	IGR	Unknown
chr4	158577326	158578578	-6.9152616	13	10.3750997605746	Intron	RP11-364P22.2
chr4	158591792	158592897	-2.5664186	10	9.04159132007233	3'Flank	RP11-364P22.2
chr4	158701768	158702037	-5.884565	10	37.037037037037	IGR	Unknown
chr4	158720371	158721829	-1.3936331	10	7.53941055517478	IGR	Unknown
chr4	158735289	158736635	-1.4570162	8	8.16629547141797	5'Flank	RP11-312A15.1
chr4	158834710	158836288	-1.9296062	9	6.96643445218493	IGR	Unknown
chr4	160956810	160957396	-3.0605185	6	10.221465076661	IGR	Unknown
chr4	161016853	161017311	-1.7044848	5	10.8932461873638	IGR	Unknown
chr4	161116693	161118594	-1.392046	14	7.88643533123028	IGR	Unknown
chr4	161148694	161148696	-6.5414645	6	2000	IGR	Unknown
chr4	161183844	161184597	-6.9047475	15	26.525198938992	IGR	Unknown
chr4	161330808	161331872	-2.9486063	12	12.2065727699531	IGR	Unknown
chr4	161507712	161508332	-2.7597052	7	16.1030595813205	3'Flank	RP11-502M1.2
chr4	161592750	161593450	-1.525587	6	11.4122681883024	IGR	Unknown
chr4	161779800	161780271	-2.7853916	5	10.5932203389831	IGR	Unknown
chr4	161852006	161852685	-1.5070395	8	11.7647058823529	IGR	Unknown
chr4	161981880	161983401	-1.5784127	8	7.88436268068331	IGR	Unknown
chr4	162146542	162147540	-1.0959697	7	8.00800800800801	IGR	Unknown
chr4	162171990	162172519	-2.2474478	7	13.2075471698113	IGR	Unknown
chr4	162193365	162193772	-1.4068156	4	9.80392156862745	IGR	Unknown
chr4	162217439	162217929	-1.6633121	5	10.183299389002	IGR	Unknown
chr4	162263208	162263808	-2.8126676	6	13.3111480865225	IGR	Unknown
chr4	162353335	162354532	-2.6132287	9	7.51252086811352	Intron	FSTL5
chr4	162496275	162497058	-1.138269	6	8.92857142857143	Intron	FSTL5
chr4	162641324	162642089	-1.2128724	6	7.83289817232376	Intron	FSTL5
chr4	162662217	162662910	-1.5800094	6	8.64553314121038	Intron	FSTL5
chr4	162705135	162706094	-2.2023818	8	8.33333333333333	Intron	FSTL5
chr4	162718474	162719581	-2.3286355	9	9.02527075812274	Intron	FSTL5
chr4	162945984	162946806	-1.189047	6	7.29040097205346	Intron	FSTL5
chr4	163470049	163470919	-6.4316716	12	13.7772675086108	IGR	Unknown
chr4	163804696	163804944	-2.9410246	4	16.0642570281125	IGR	Unknown
chr4	166682198	166682513	-2.0824764	4	12.6582278481013	Intron	RP11-340B18.1
chr4	166873915	166874721	-7.6067463	7	8.67410161090458	Intron	TLL1
chr4	167267565	167269259	-2.926051	10	7.07964601769912	IGR	Unknown
chr4	167501895	167503065	-1.9053517	6	6.83176771989752	IGR	Unknown
chr4	167585753	167587085	-3.0336129	10	8.25206301575394	IGR	Unknown
chr4	167689330	167690563	-2.3007231	8	7.29335494327391	Intron	SPOCK3
chr4	167865222	167866035	-1.82492	6	7.37100737100737	Intron	SPOCK3
chr4	168314986	168315664	-3.1026807	12	19.1458026509573	IGR	Unknown
chr4	168494849	168495218	-3.6456464	7	18.9189189189189	IGR	Unknown
chr4	168561436	168561436	-6.6557236	4	4000	IGR	Unknown
chr4	168699042	168699359	-4.2833787	5	15.7232704402516	IGR	Unknown
chr4	168968287	168969074	-2.2828068	4	6.34517766497462	Intron	RP11-310I9.1
chr4	171399481	171400626	-4.4035285	21	19.1972076788831	3'Flank	RP11-796L2.1
chr4	172139955	172140371	-1.3834576	4	9.59232613908873	IGR	Unknown
chr4	172577611	172579075	-2.8394261	13	10.9215017064846	IGR	Unknown
chr4	172861605	172862419	-1.8206553	6	7.36196319018405	Intron	GALNTL6
chr4	173262616	173262616	-7.4581807	7	7000	Intron	GALNTL6
chr4	173305856	173307882	-1.9377641	11	6.41341884558461	Intron	GALNTL6
chr4	174576707	174577001	-3.7275334	5	16.9491525423729	IGR	Unknown
chr4	175653926	175653928	-7.68452	7	2666.66666666667	Intron	GLRA3
chr4	177139373	177139709	-4.8060527	10	35.6083086053412	Intron	ASB5
chr4	177545039	177545041	-2.7986482	5	1666.66666666667	IGR	Unknown
chr4	178659093	178659181	-7.3889778	9	101.123595505618	Intron	LINC01098
chr4	179005695	179006230	-2.1481182	6	11.1940298507463	IGR	Unknown
chr4	179166607	179166994	-1.4497579	4	10.3092783505155	IGR	Unknown
chr4	179226860	179227121	-1.9032669	4	15.2671755725191	IGR	Unknown
chr4	179420730	179421432	-1.6759413	7	15.647226173542	IGR	Unknown
chr4	179588916	179589586	-1.5610159	6	8.94187779433681	IGR	Unknown
chr4	179625642	179626459	-6.9138775	17	20.7823960880196	IGR	Unknown
chr4	180018836	180019075	-2.4343301	7	29.1666666666667	IGR	Unknown
chr4	180039920	180040799	-2.1286963	9	11.3636363636364	IGR	Unknown
chr4	180066496	180067143	-1.6817551	9	13.8888888888889	IGR	Unknown
chr4	180166163	180167402	-1.9046075	10	8.06451612903226	IGR	Unknown
chr4	180219131	180219339	-6.8691729	9	43.0622009569378	IGR	Unknown
chr4	180394367	180396821	-1.589437	18	7.73930753564155	IGR	Unknown
chr4	180443737	180444028	-2.2751811	5	17.1232876712329	IGR	Unknown
chr4	180461773	180462633	-1.688765	8	10.4529616724739	IGR	Unknown
chr4	180600144	180601297	-2.5215447	12	14.7313691507799	IGR	Unknown
chr4	180615649	180615775	-2.3594705	4	47.244094488189	IGR	Unknown
chr4	180624558	180624948	-5.8383102	11	28.1329923273657	IGR	Unknown
chr4	180666534	180667226	-2.149223	8	11.5440115440115	IGR	Unknown
chr4	180695627	180697485	-1.4311238	15	8.06885422270038	IGR	Unknown
chr4	180728929	180729641	-1.7904619	7	9.81767180925666	IGR	Unknown
chr4	180857301	180857879	-1.5541594	7	12.0898100172712	IGR	Unknown
chr4	180920625	180921405	-2.1655041	6	8.9628681177977	IGR	Unknown
chr4	181007986	181009055	-1.8269786	8	8.41121495327103	IGR	Unknown
chr4	181165504	181166052	-1.8874364	5	9.10746812386157	IGR	Unknown
chr4	181221642	181221970	-2.1146439	4	12.1580547112462	IGR	Unknown
chr4	181242662	181243459	-1.8945802	6	8.7719298245614	IGR	Unknown
chr4	181321910	181322509	-2.3018701	7	11.6666666666667	IGR	Unknown
chr4	181693783	181696005	-2.3668727	17	8.54700854700855	IGR	Unknown
chr4	181831422	181832147	-1.2352644	6	8.26446280991735	IGR	Unknown
chr4	181860288	181860591	-1.4894687	4	13.1578947368421	IGR	Unknown
chr4	181891216	181891995	-2.1498153	6	10.2564102564103	IGR	Unknown
chr4	182005476	182006584	-2.4077637	9	8.11541929666366	Intron	LINC00290
chr4	182365794	182368402	-1.665624	11	6.51590647757762	IGR	Unknown
chr4	182406346	182406693	-2.5430803	6	17.2413793103448	IGR	Unknown
chr4	182461938	182463232	-1.3241978	10	7.72200772200772	IGR	Unknown
chr4	182628983	182629728	-6.8291047	8	10.7238605898123	IGR	Unknown
chr4	182889585	182890147	-6.6954049	8	14.2095914742451	Intron	AC108142.1
chr4	183021584	183021759	-3.0345886	5	28.4090909090909	Intron	AC108142.1
chr4	183363959	183364010	-4.2152298	5	115.384615384615	Intron	TENM3
chr4	184771585	184773377	-3.7382689	14	7.80814277746793	5'Flank	STOX2
chr4	185294254	185294421	-3.7839034	5	35.7142857142857	5'Flank	RP11-290F5.1
chr4	186747756	186748565	-5.7643616	17	23.4567901234568	Intron	SORBS2
chr4	187051328	187051449	-7.7388851	6	49.1803278688525	3'Flank	SNORA31
chr4	187741637	187742885	-3.8228224	15	12.8102481985588	IGR	Unknown
chr4	187830291	187830778	-2.6488968	4	8.19672131147541	IGR	Unknown
chr4	188163854	188164525	-1.949425	6	10.4166666666667	IGR	Unknown
chr4	188451788	188451919	-2.8229553	4	37.8787878787879	3'Flank	RP11-565A3.2
chr4	188748002	188748851	-1.5715611	7	9.41176470588235	IGR	Unknown
chr4	188887781	188888441	-1.3739655	6	9.07715582450832	5'Flank	RP11-713C19.2
chr4	189085017	189085584	-2.1005881	6	10.5633802816901	3'Flank	RP11-366H4.1
chr4	189106675	189107353	-1.930802	8	11.7820324005891	IGR	Unknown
chr4	189222270	189222956	-1.878531	6	8.73362445414847	IGR	Unknown
chr4	189293232	189294304	-2.375513	7	7.45573159366263	IGR	Unknown
chr4	189426228	189428717	-4.2097604	30	16.4658634538153	Intron	LINC01060
chr4	189444153	189445437	-1.3613626	10	8.56031128404669	Intron	LINC01060
chr4	189592658	189593351	-3.4199539	7	10.0864553314121	Intron	LINC01060
chr4	189607181	189607944	-2.850703	8	11.7801047120419	IGR	Unknown
chr4	189639130	189640217	-1.7688801	9	8.27205882352941	5'Flank	RNU7-192P
chr4	189717661	189718006	-2.8647857	5	14.4508670520231	5'Flank	RP11-756P10.2
chr4	189842139	189842584	-1.7628078	4	8.96860986547085	IGR	Unknown
chr4	190197959	190198628	-2.7280666	10	17.910447761194	IGR	Unknown
chr4	190300283	190301553	-3.2807582	10	8.65460267505901	IGR	Unknown
chr4	190329301	190329476	-2.9554963	6	39.7727272727273	IGR	Unknown
chr4	190552168	190552885	-2.4915645	4	6.96378830083565	IGR	ENSR00001256451
chr4	190606237	190607289	-3.6018544	18	18.9933523266857	IGR	Unknown
chr4	190680709	190681641	-4.5414342	11	16.0771704180064	IGR	Unknown
chr4	190769622	190770457	-3.1436347	9	14.3540669856459	Intron	AF146191.4
chr4	190796536	190798063	-4.8273387	13	8.50785340314136	Intron	AF146191.4
chr4	190807988	190808804	-7.0926558	10	14.68788249694	Intron	AF146191.4
chr4	190841852	190846421	-5.4481495	31	12.472647702407	Intron	AF146191.4
chr4	190853154	190857878	-5.4734292	29	8.04232804232804	Intron	AF146191.4
chr5	11630	14317	-4.9020752	15	10.4166666666667	IGR	ENSR00001273847
chr5	72863	73380	-3.2368516	7	15.4440154440154	IGR	Unknown
chr5	415412	417200	-4.9407736	14	8.94354387926216	Intron	AHRR
chr5	512449	512595	-3.3614233	5	34.0136054421769	Intron	SLC9A3
chr5	1238435	1238487	-4.5902141	5	94.3396226415094	Intron	SLC6A18
chr5	1326671	1329602	-3.3534423	18	7.16234652114598	Intron	CLPTM1L
chr5	1502652	1503782	-1.7279174	5	6.18921308576481	Intron	LPCAT1
chr5	1539633	1540140	-5.6187462	10	19.6850393700787	3'Flank	CTD-2245E15.3
chr5	1807070	1807311	-5.0646724	9	45.4545454545455	Intron	NDUFS6
chr5	2144722	2147008	-4.5029195	20	10.056843025798	IGR	Unknown
chr5	2489949	2493099	-2.4599397	15	6.02983179942875	IGR	Unknown
chr5	3171902	3172545	-1.8464438	5	7.7639751552795	IGR	Unknown
chr5	3322845	3324320	-3.0208472	9	6.77506775067751	IGR	Unknown
chr5	3637245	3637787	-2.4573472	7	12.8913443830571	IGR	Unknown
chr5	3761488	3761858	-3.8656915	7	21.5633423180593	IGR	Unknown
chr5	4082348	4082348	-7.1334289	5	5000	IGR	Unknown
chr5	4115576	4116618	-1.4307832	8	7.67018216682646	IGR	Unknown
chr5	4285271	4286030	-1.7576685	6	7.89473684210526	IGR	Unknown
chr5	4929698	4929897	-6.7472826	10	50	IGR	Unknown
chr5	5001579	5001906	-2.1553388	4	12.1951219512195	Intron	CTD-2247C11.1
chr5	5816123	5816815	-3.1151339	8	15.8730158730159	IGR	Unknown
chr5	5930405	5931285	-4.6225214	6	7.94551645856981	IGR	Unknown
chr5	7366096	7366703	-1.9563291	5	8.22368421052632	5'Flank	CTD-2296D1.3
chr5	7508770	7509706	-1.9254837	6	6.4034151547492	Intron	ADCY2
chr5	8079599	8079783	-5.8169851	10	64.8648648648649	IGR	Unknown
chr5	9230040	9231341	-2.2024335	10	7.68049155145929	Intron	SEMA5A
chr5	9346273	9347498	-2.6702288	9	7.34094616639478	Intron	SEMA5A
chr5	9383275	9384773	-4.3617981	11	7.33822548365577	Intron	SEMA5A
chr5	9744151	9744602	-2.4234512	5	11.0619469026549	Intron	CTD-2143L24.1
chr5	11418519	11419183	-3.8379659	7	12.0300751879699	Intron	CTNND2
chr5	11697747	11698405	-3.8908495	4	6.06980273141123	Intron	CTNND2
chr5	12333394	12333722	-5.5790849	7	21.2765957446809	IGR	Unknown
chr5	12353258	12354497	-2.0564591	8	6.45161290322581	IGR	Unknown
chr5	12521420	12521420	-3.2091074	4	4000	IGR	Unknown
chr5	12662421	12663133	-1.9245906	6	8.41514726507714	Intron	CT49
chr5	13047088	13047516	-1.7304213	4	9.32400932400932	IGR	Unknown
chr5	13308226	13309697	-6.5191614	9	6.11413043478261	IGR	Unknown
chr5	13531340	13531668	-2.5849477	4	12.1580547112462	IGR	Unknown
chr5	17218058	17219189	-2.9605279	8	13.2508833922261	Intron	BASP1
chr5	18563135	18565381	-7.5129734	21	9.79083222073876	IGR	Unknown
chr5	19070858	19071851	-1.5895086	6	7.04225352112676	Intron	RP11-124N3.3
chr5	19531855	19532276	-1.9459616	4	9.47867298578199	Intron	CDH18
chr5	19638201	19638377	-2.0336154	4	22.5988700564972	Intron	CDH18
chr5	19652951	19654001	-1.6588847	7	6.66032350142721	Intron	CDH18
chr5	19810658	19811261	-5.5125085	10	16.5562913907285	Intron	CDH18
chr5	19980539	19981504	-1.4309666	7	7.2463768115942	Intron	CDH18
chr5	20032899	20033315	-6.7742383	7	16.7865707434053	Intron	CDH18
chr5	20059545	20061147	-1.7012484	14	9.35745477230193	Intron	CDH18
chr5	20170778	20172332	-1.4970054	12	8.36012861736334	Intron	CDH18
chr5	20197125	20197775	-1.1571145	5	9.21658986175115	Intron	CDH18
chr5	20242505	20242731	-2.1462112	5	22.0264317180617	Intron	CDH18
chr5	20355955	20356862	-6.8607623	21	26.431718061674	Intron	CDH18
chr5	20552711	20552866	-2.7472154	6	44.8717948717949	Intron	CDH18
chr5	20635970	20636302	-3.0693142	5	15.015015015015	Intron	RP11-774D14.1
chr5	20674572	20674969	-5.007874	8	20.1005025125628	Intron	RP11-774D14.1
chr5	20832712	20835059	-1.8959588	14	6.81431005110733	Intron	RP11-774D14.1
chr5	20969069	20969483	-2.4160144	6	14.4578313253012	IGR	Unknown
chr5	21068599	21069128	-1.8333285	5	9.43396226415094	IGR	Unknown
chr5	21103075	21103519	-1.4858424	4	8.98876404494382	IGR	Unknown
chr5	21447461	21448727	-1.314672	9	7.89265982636148	Intron	GUSBP1
chr5	21525579	21525961	-2.025704	8	20.88772845953	Intron	GUSBP1
chr5	21797555	21798223	-1.3068357	5	7.47384155455904	Intron	CDH12
chr5	22001652	22003119	-2.2233903	10	6.81198910081744	Intron	CDH12
chr5	22023629	22023688	-6.6521177	5	83.3333333333333	Intron	CDH12
chr5	22043725	22046258	-2.1207917	17	7.10339384372534	Intron	CDH12
chr5	22203861	22204274	-6.2317876	7	16.9082125603865	Intron	CDH12
chr5	22424843	22425188	-6.4420281	7	20.2312138728324	Intron	CDH12
chr5	22492460	22492956	-6.8865766	11	22.1327967806841	Intron	CDH12
chr5	22529246	22529299	-5.6357123	7	129.62962962963	Intron	CDH12
chr5	22578497	22578497	-6.9645084	5	5000	Intron	CDH12
chr5	22612743	22614718	-2.2986744	14	7.59109311740891	Intron	CDH12
chr5	22691022	22692625	-3.7956039	9	6.85785536159601	Intron	CDH12
chr5	22807330	22807992	-1.517242	4	6.03318250377074	Intron	CDH12
chr5	22904218	22904749	-2.2017241	8	15.0375939849624	IGR	Unknown
chr5	23401427	23401445	-4.3912246	5	263.157894736842	IGR	Unknown
chr5	23465749	23466032	-3.3870962	8	28.169014084507	IGR	Unknown
chr5	23526887	23527503	-1.8470048	6	9.72447325769854	Missense_Mutation	PRDM9
chr5	23628812	23628922	-2.9045824	5	45.045045045045	IGR	Unknown
chr5	23828923	23829657	-1.7830204	7	9.52380952380952	IGR	Unknown
chr5	24024391	24025106	-1.7870551	9	13.9664804469274	Intron	C5orf17
chr5	24135550	24136714	-1.8913191	12	12.8755364806867	Intron	C5orf17
chr5	24212508	24212653	-2.2132685	4	27.3972602739726	IGR	Unknown
chr5	24239540	24240403	-1.9489094	8	9.25925925925926	IGR	Unknown
chr5	24273798	24274421	-1.9343788	8	14.4230769230769	IGR	Unknown
chr5	24409643	24410256	-3.2155114	6	11.400651465798	IGR	Unknown
chr5	24488624	24488911	-2.6947274	8	27.7777777777778	Intron	CDH10
chr5	24499619	24500968	-1.6545321	10	8.14814814814815	Intron	CDH10
chr5	24876093	24877611	-2.8338865	13	8.55826201448321	3'Flank	Unknown
chr5	24903972	24904494	-4.6403661	7	19.1204588910134	IGR	Unknown
chr5	25046971	25047620	-1.8885166	8	13.8461538461538	IGR	Unknown
chr5	25183665	25183901	-1.7223008	4	16.8776371308017	Intron	RP11-549K20.1
chr5	25292680	25293502	-2.1567951	5	7.29040097205346	Intron	RP11-184E9.1
chr5	25347348	25348543	-3.1117305	9	8.36120401337793	IGR	Unknown
chr5	25413126	25414180	-6.9641681	19	19.9052132701422	Intron	CTD-2306M5.1
chr5	25443061	25444315	-1.5039543	6	7.17131474103586	Intron	CTD-2306M5.1
chr5	25656380	25656962	-1.7138018	5	8.57632933104631	IGR	Unknown
chr5	25750322	25751364	-4.6696981	10	10.5465004793864	IGR	Unknown
chr5	25827589	25828285	-1.2563114	5	7.17360114777618	IGR	Unknown
chr5	25868637	25869646	-1.9560178	9	8.91089108910891	IGR	Unknown
chr5	26034221	26034753	-2.6236271	7	15.0093808630394	IGR	Unknown
chr5	26299009	26299339	-5.9909009	11	39.2749244712991	IGR	Unknown
chr5	26396452	26396938	-2.1339192	8	16.4271047227926	Intron	RP11-351N6.1
chr5	26455363	26457064	-5.2216656	14	9.40070505287897	IGR	Unknown
chr5	26841178	26842298	-1.9366458	9	8.028545941124	IGR	Unknown
chr5	26848798	26849819	-1.3375076	7	6.84931506849315	IGR	Unknown
chr5	26901334	26901568	-2.3014129	5	21.2765957446809	Intron	CDH9
chr5	27077504	27077964	-2.5095681	7	15.1843817787419	Intron	CDH9
chr5	27114219	27115024	-3.0281858	9	12.4069478908189	3'Flank	RNU6-738P
chr5	27196349	27197417	-1.3479822	8	7.48362956033676	IGR	Unknown
chr5	27402018	27402534	-6.4354969	11	23.21083172147	IGR	Unknown
chr5	27532814	27533166	-2.9430227	4	11.3314447592068	IGR	Unknown
chr5	27629973	27630425	-6.0526282	6	15.4525386313466	IGR	Unknown
chr5	27748322	27748492	-6.7481297	10	58.4795321637427	IGR	Unknown
chr5	27861310	27861671	-1.440048	5	13.8121546961326	IGR	Unknown
chr5	27879145	27879806	-2.4163914	8	12.0845921450151	IGR	Unknown
chr5	27895206	27896429	-1.2917218	9	8.16993464052288	IGR	Unknown
chr5	27944605	27945649	-1.6236183	9	9.56937799043062	IGR	Unknown
chr5	28036820	28037183	-5.1480275	5	16.4835164835165	IGR	Unknown
chr5	28057941	28057945	-6.8825923	15	3200	IGR	Unknown
chr5	28206134	28206790	-1.5809646	5	7.6103500761035	IGR	Unknown
chr5	28319275	28319835	-1.8476869	6	10.6951871657754	IGR	Unknown
chr5	28377456	28378003	-3.2838084	7	16.4233576642336	IGR	Unknown
chr5	28442316	28442789	-6.8819274	16	37.9746835443038	IGR	Unknown
chr5	28642049	28643514	-1.4341829	11	8.86766712141883	IGR	Unknown
chr5	28884835	28884835	-1.63427	4	4000	IGR	Unknown
chr5	28938087	28938266	-2.4402943	6	38.8888888888889	IGR	Unknown
chr5	28967185	28967469	-2.6647941	5	17.5438596491228	IGR	Unknown
chr5	29033995	29034675	-1.5568609	8	11.7474302496329	IGR	Unknown
chr5	29078555	29079701	-1.7944703	8	6.97471665213601	IGR	Unknown
chr5	29193558	29194368	-1.8311526	8	9.86436498150432	IGR	Unknown
chr5	29223358	29224425	-2.448158	9	11.2359550561798	IGR	Unknown
chr5	29374143	29374708	-2.2845315	4	7.06713780918728	IGR	Unknown
chr5	29443793	29445291	-1.6222478	12	9.33955970647098	IGR	Unknown
chr5	29450646	29452575	-1.816263	14	8.80829015544041	IGR	Unknown
chr5	29492391	29492858	-1.2018558	4	12.8205128205128	IGR	Unknown
chr5	29613210	29614276	-2.0213161	9	8.4348641049672	IGR	Unknown
chr5	29812222	29813024	-1.4849432	7	9.9626400996264	IGR	Unknown
chr5	29832373	29832373	-7.0302524	5	5000	IGR	Unknown
chr5	29849155	29850768	-1.8059637	11	6.81536555142503	5'Flank	CTD-2057J6.2
chr5	30043447	30044084	-3.1621544	7	10.9717868338558	IGR	Unknown
chr5	30182671	30184004	-1.5423335	10	7.49625187406297	IGR	Unknown
chr5	30628860	30628862	-7.2447615	8	2666.66666666667	IGR	Unknown
chr5	30672672	30673457	-7.3318751	10	12.7226463104326	IGR	Unknown
chr5	30932474	30933404	-7.2384854	8	8.59291084854995	IGR	Unknown
chr5	32855263	32856133	-3.1243331	5	8.03673938002296	IGR	Unknown
chr5	33273320	33273804	-2.4551223	5	10.3092783505155	Intron	CTD-2066L21.3
chr5	35159532	35160251	-2.4798159	6	8.33333333333333	Intron	PRLR
chr5	35838078	35839309	-6.7971815	7	6.49350649350649	IGR	ENSR00001764884
chr5	39352403	39352945	-3.4750926	7	12.8913443830571	Intron	C9
chr5	39539302	39540505	-7.030036	10	9.96677740863787	IGR	Unknown
chr5	42579235	42579311	-6.424841	7	142.857142857143	Intron	GHR
chr5	42890402	42890402	-8.1060248	4	4000	3'Flank	CTD-2325A15.3
chr5	43977760	43978895	-3.6339162	8	7.04225352112676	IGR	Unknown
chr5	45342214	45343149	-1.8381484	7	7.47863247863248	Intron	HCN1
chr5	45375549	45376457	-6.2735018	11	13.2013201320132	Intron	HCN1
chr5	46093121	46095242	-2.5588993	14	9.42507068803016	IGR	Unknown
chr5	46267451	46268296	-4.112922	10	21.2765957446809	IGR	Unknown
chr5	46383868	46385154	-4.0994654	10	14.7630147630148	IGR	Unknown
chr5	49429676	49439709	-3.343479	45	6.079330277058	IGR	Unknown
chr5	49499523	49501412	-3.0641958	12	7.93650793650794	IGR	Unknown
chr5	50403840	50405333	-1.7647867	9	6.02409638554217	IGR	Unknown
chr5	50809724	50810466	-6.7775025	8	10.7671601615074	IGR	Unknown
chr5	50830920	50832116	-2.7964697	8	6.68337510442774	IGR	Unknown
chr5	50874493	50875731	-6.6548107	15	12.9136400322841	IGR	Unknown
chr5	51089889	51090736	-2.8898332	7	8.25471698113208	IGR	Unknown
chr5	51202672	51203404	-2.3467395	5	8.18553888130969	IGR	Unknown
chr5	57575193	57575195	-7.8046525	14	6666.66666666667	IGR	ENSR00001766249
chr5	59079298	59080078	-3.2231055	4	6.40204865556978	Intron	PDE4D
chr5	62875446	62876264	-6.7332261	6	7.32600732600733	IGR	Unknown
chr5	63000043	63000834	-1.9942352	8	10.1010101010101	IGR	Unknown
chr5	63302589	63305220	-7.6715947	15	6.45896656534954	IGR	Unknown
chr5	63573017	63573022	-7.862109	8	1333.33333333333	Intron	RNF180
chr5	67558524	67558736	-3.8102117	5	28.169014084507	Intron	PIK3R1
chr5	73321494	73322118	-2.1021299	4	6.4	IGR	Unknown
chr5	74482037	74482378	-2.9290229	4	11.6959064327485	Intron	ANKRD31
chr5	76479805	76479805	-8.3957365	4	4000	IGR	Unknown
chr5	76540480	76540480	-8.6298152	9	9000	Intron	PDE8B
chr5	78432929	78433455	-2.8048712	5	9.4876660341556	Intron	BHMT
chr5	78835164	78835170	-7.086793	5	714.285714285714	3'Flank	Y_RNA
chr5	79987362	79989351	-6.1697549	18	11.5577889447236	Intron	MSH3
chr5	81620837	81621126	-2.2997825	4	13.7931034482759	Intron	ATP6AP1L
chr5	82167659	82168194	-2.3125462	4	7.46268656716418	IGR	Unknown
chr5	83032860	83032866	-6.5898223	6	857.142857142857	IGR	Unknown
chr5	83149110	83149954	-1.6351424	5	8.28402366863905	IGR	Unknown
chr5	83609588	83610304	-2.5547003	6	8.36820083682008	Intron	EDIL3
chr5	84463545	84463546	-6.4722329	5	2500	IGR	Unknown
chr5	84624603	84624861	-3.6353171	4	15.4440154440154	IGR	Unknown
chr5	84695573	84697371	-1.950558	12	6.67037242912729	IGR	Unknown
chr5	84785782	84785819	-6.6795666	7	184.210526315789	IGR	Unknown
chr5	84851536	84851941	-7.104161	7	24.6305418719212	IGR	Unknown
chr5	84963187	84964075	-2.3172811	7	8.99887514060742	3'Flank	CTC-480C2.1
chr5	85108270	85109335	-1.5036271	8	7.5046904315197	IGR	Unknown
chr5	85239152	85240605	-2.0711455	9	9.62861072902338	IGR	Unknown
chr5	85287956	85288771	-6.806616	8	9.80392156862745	IGR	Unknown
chr5	85926530	85926532	-7.3609755	7	2333.33333333333	IGR	Unknown
chr5	88174661	88179541	-3.0971765	14	6.14628149969269	Intron	MEF2C
chr5	88242603	88242603	-8.0519554	6	6000	Intron	MEF2C-AS1
chr5	90125807	90127050	-7.114832	10	8.03858520900322	Intron	GPR98
chr5	90988234	90990584	-3.4707932	12	6.38026371756699	IGR	Unknown
chr5	91332812	91335585	-2.1412194	13	6.12833453496756	IGR	Unknown
chr5	91868425	91869106	-7.3303498	10	14.6627565982405	Intron	RP11-133F8.2
chr5	91935376	91938271	-1.7866212	14	6.21546961325967	Intron	RP11-133F8.2
chr5	92092166	92093385	-3.0847319	9	8.19672131147541	IGR	Unknown
chr5	92336765	92336931	-4.6751497	8	59.8802395209581	IGR	Unknown
chr5	93588171	93588175	-7.6114483	8	1600	Intron	KIAA0825
chr5	95754968	95755153	-7.5003431	8	48.3870967741936	Intron	PCSK1
chr5	99316499	99317230	-2.0074596	5	6.83060109289617	IGR	Unknown
chr5	99928668	99929759	-4.9261235	12	12.8205128205128	IGR	Unknown
chr5	100581381	100581850	-4.1310017	5	10.6382978723404	IGR	Unknown
chr5	100928851	100928857	-7.3252087	10	1571.42857142857	IGR	Unknown
chr5	101705926	101705930	-7.8297284	9	1800	3'Flank	SLCO6A1
chr5	102039879	102040475	-7.9604716	8	13.4003350083752	IGR	Unknown
chr5	102198705	102199892	-7.8851648	12	10.1010101010101	5'Flank	PAM
chr5	102705284	102705884	-7.796533	10	18.3028286189684	IGR	Unknown
chr5	103237718	103238646	-5.6992454	6	6.45855758880517	IGR	Unknown
chr5	103284553	103285161	-2.6383371	10	21.3464696223317	IGR	Unknown
chr5	103498985	103499417	-1.8367621	4	9.2378752886836	IGR	Unknown
chr5	103573420	103574430	-2.0839205	9	8.90207715133531	IGR	Unknown
chr5	103762171	103762606	-2.0205168	4	9.1743119266055	Intron	RP11-6N13.1
chr5	104001403	104002596	-1.6311545	7	6.7001675041876	Intron	RP11-6N13.1
chr5	104091558	104092429	-1.7902243	8	9.1743119266055	Intron	RP11-6N13.1
chr5	104126202	104127279	-1.9332683	7	6.49350649350649	Intron	RP11-6N13.1
chr5	104223344	104224193	-2.2901149	6	7.05882352941176	Intron	RP11-6N13.1
chr5	104246432	104247051	-1.6494418	6	9.67741935483871	Intron	RP11-6N13.1
chr5	104280102	104281348	-2.3519165	7	10.4250200481155	Intron	RP11-6N13.1
chr5	104406232	104406736	-6.1116853	14	29.7029702970297	Intron	CTD-2374C24.1
chr5	104649333	104649911	-3.1996033	6	10.3626943005181	Intron	RP11-6N13.1
chr5	104919834	104921169	-2.1470589	10	8.23353293413174	IGR	Unknown
chr5	104988549	104989232	-6.4580966	12	20.4678362573099	IGR	Unknown
chr5	105070966	105071912	-4.2141083	10	10.5596620908131	IGR	Unknown
chr5	105226185	105227084	-6.0924719	8	10	IGR	Unknown
chr5	105269135	105270166	-1.5035072	9	9.68992248062015	IGR	Unknown
chr5	105556011	105556808	-5.7008559	6	7.5187969924812	IGR	Unknown
chr5	105690239	105690809	-2.0993434	5	8.75656742556918	IGR	Unknown
chr5	105830162	105831926	-1.5863501	12	7.36543909348442	IGR	Unknown
chr5	106027785	106028829	-1.6589356	8	7.6555023923445	IGR	Unknown
chr5	106360413	106360669	-1.8833827	5	19.4552529182879	IGR	Unknown
chr5	108689641	108690031	-4.4277707	10	33.2480818414322	Intron	PJA2
chr5	109855751	109855755	-8.0330272	11	2400	Intron	TMEM232
chr5	110282579	110285521	-1.962998	8	6.11620795107034	RNA	CTD-2089O24.1
chr5	114280180	114280308	-4.5473809	6	46.5116279069767	IGR	Unknown
chr5	116624829	116625248	-2.0561875	4	9.52380952380952	IGR	Unknown
chr5	116927235	116928972	-2.6946453	13	8.63060989643268	IGR	Unknown
chr5	116990328	116990328	-2.1240817	4	4000	IGR	Unknown
chr5	119345021	119346169	-2.1362058	8	6.96257615317668	IGR	Unknown
chr5	119989707	119991083	-7.5059254	12	9.44081336238199	Intron	PRR16
chr5	120864598	120865803	-2.2315363	9	7.46268656716418	IGR	Unknown
chr5	121045317	121046024	-1.6227273	5	7.06214689265537	IGR	Unknown
chr5	124042454	124045214	-4.2088828	15	11.5900036218761	Intron	ZNF608
chr5	125343580	125343791	-7.7611213	7	33.0188679245283	IGR	ENSR00001289201
chr5	125498387	125500425	-5.0973754	13	7.35654732712114	Intron	RP11-114J13.1
chr5	126325023	126325026	-7.5899473	6	1500	Intron	MARCH3
chr5	127675527	127676525	-7.7426493	6	6.00600600600601	Intron	FBN2
chr5	128798014	128798309	-3.1461462	7	23.6486486486486	Intron	ADAMTS19
chr5	128863263	128863327	-4.4526996	6	92.3076923076923	Intron	ADAMTS19
chr5	129739432	129739695	-7.7017084	16	68.1818181818182	IGR	Unknown
chr5	131522251	131524004	-7.9210639	9	7.41163055872292	3'Flank	P4HA2-AS1
chr5	131825216	131826324	-4.2591619	11	21.6411181244364	Intron	IRF1
chr5	137801451	137802496	-4.7177763	15	18.1644359464627	Missense_Mutation	EGR1
chr5	139095844	139096795	-4.2739744	6	6.30252100840336	Intron	CTB-35F21.1
chr5	139802867	139803808	-7.9174839	9	9.55414012738854	Intron	ANKHD1
chr5	140808954	140808954	-8.0071712	4	4000	Intron	PCDHGB3
chr5	144221717	144222694	-4.2459152	6	7.15746421267894	IGR	Unknown
chr5	144548350	144549039	-2.4774711	6	8.69565217391304	IGR	Unknown
chr5	146207824	146207825	-7.7040212	5	2500	Intron	PPP2R2B
chr5	146501326	146501993	-4.9797129	9	13.4730538922156	IGR	Unknown
chr5	147081043	147082194	-4.8520382	6	6.07638888888889	Intron	JAKMIP2
chr5	147220178	147220184	-7.5065724	12	1857.14285714286	IGR	Unknown
chr5	149030358	149030700	-5.9609819	10	37.9008746355685	IGR	Unknown
chr5	149785912	149792187	-6.4715554	48	19.4391332058636	Intron	CD74
chr5	150278982	150279590	-2.2900751	4	6.56814449917898	Intron	ZNF300
chr5	152737282	152738277	-2.1461574	6	7.0281124497992	IGR	Unknown
chr5	154411004	154412253	-3.1822339	6	6.4	IGR	Unknown
chr5	158302064	158305140	-2.043402	15	6.4998375040624	Intron	EBF1
chr5	158524251	158528836	-8.2359567	39	22.2416048844309	5'Flank	EBF1
chr5	159280335	159280991	-2.3673532	6	9.1324200913242	Intron	AC011343.1
chr5	161310089	161310675	-1.8566636	6	10.221465076661	Intron	GABRA1
chr5	161493836	161494473	-2.2272363	4	6.26959247648903	5'Flank	GABRG2
chr5	161807021	161807677	-6.166972	6	9.1324200913242	IGR	Unknown
chr5	162092685	162093437	-2.6161063	6	7.96812749003984	IGR	Unknown
chr5	162377944	162378397	-3.7210713	8	19.8237885462555	IGR	Unknown
chr5	163788674	163789421	-2.5430744	8	10.6951871657754	Intron	CTC-340A15.2
chr5	164306603	164307008	-1.838053	5	12.3152709359606	Intron	CTC-340A15.2
chr5	164401948	164402668	-1.8677477	7	9.70873786407767	Intron	CTC-340A15.2
chr5	164450113	164450687	-1.8310422	5	8.69565217391304	Intron	CTC-340A15.2
chr5	164490702	164491577	-6.8931361	20	23.972602739726	Intron	CTC-340A15.2
chr5	164704087	164705517	-2.337896	13	9.08455625436758	IGR	Unknown
chr5	164749835	164750060	-2.7336652	4	17.6991150442478	IGR	Unknown
chr5	165015348	165016222	-1.7538259	8	9.14285714285714	Intron	CTC-535M15.2
chr5	165137938	165138875	-1.7443963	11	11.727078891258	Intron	CTC-535M15.2
chr5	165190344	165191841	-1.6260375	12	8.67823765020027	Intron	CTC-535M15.2
chr5	165250566	165251655	-2.4392681	10	10.0917431192661	IGR	Unknown
chr5	165379119	165380187	-3.2728393	12	11.2254443405051	IGR	Unknown
chr5	165459633	165459988	-3.6303641	5	16.8539325842697	5'Flank	RPL7P20
chr5	165498213	165499535	-1.3558324	7	6.04686318972033	IGR	Unknown
chr5	165575161	165575656	-1.9265588	8	16.1290322580645	Intron	RP11-67M9.1
chr5	165581414	165581980	-2.0803606	7	12.3456790123457	Intron	RP11-67M9.1
chr5	165713171	165715621	-2.6987357	15	6.52794777641779	IGR	Unknown
chr5	165932478	165932595	-6.7539059	9	177.966101694915	IGR	Unknown
chr5	165971181	165971662	-2.8951867	7	18.6721991701245	IGR	Unknown
chr5	165989909	165990110	-4.2798762	8	39.6039603960396	IGR	Unknown
chr5	166000027	166000531	-5.1384332	8	15.8415841584158	IGR	Unknown
chr5	166390733	166391219	-5.749792	7	14.3737166324435	IGR	Unknown
chr5	166669024	166669512	-1.8099439	5	10.2249488752556	IGR	Unknown
chr5	166720792	166720792	-2.4561137	4	4000	Intron	TENM2
chr5	166776598	166778060	-3.3659244	13	9.56937799043062	Intron	TENM2
chr5	166796390	166796681	-1.5889834	4	13.6986301369863	Intron	TENM2
chr5	166871599	166872947	-3.9235921	9	7.41289844329133	Intron	TENM2
chr5	173947377	173949318	-4.4850004	10	6.17919670442842	Intron	RP11-267A15.1
chr5	174276710	174278823	-7.4066787	21	12.2989593188269	3'Flank	CTD-2532K18.1
chr5	179364093	179364218	-6.4440314	11	142.857142857143	3'Flank	CTC-563A5.4
chr5	180515292	180515705	-4.7125995	7	21.7391304347826	IGR	ENSR00001298579
chr6	323530	326573	-4.4770729	21	8.86990801576873	Intron	DUSP22
chr6	371090	372004	-2.6106459	7	7.65027322404372	IGR	Unknown
chr6	390698	393871	-6.2435844	28	56.0806553245117	Intron	IRF4
chr6	1412023	1412024	-8.4209502	6	3000	IGR	Unknown
chr6	1927009	1927421	-4.3593126	6	19.3704600484261	Intron	GMDS
chr6	2223381	2223383	-2.8809732	4	1333.33333333333	Intron	GMDS
chr6	4895091	4895593	-3.1743511	4	7.95228628230616	Intron	CDYL
chr6	5392815	5393173	-4.081023	6	16.7130919220056	Intron	FARS2
chr6	8253984	8254311	-2.4519471	4	12.1951219512195	IGR	Unknown
chr6	8622906	8623860	-7.1855714	12	15.7068062827225	IGR	Unknown
chr6	9179917	9180041	-7.6808232	9	104	IGR	Unknown
chr6	9474555	9474911	-2.8221401	4	11.2044817927171	IGR	Unknown
chr6	10468568	10468570	-8.498726	10	3333.33333333333	IGR	Unknown
chr6	14118169	14118637	-7.6345079	45	260.127931769723	Intron	CD83
chr6	14118730	14119839	-7.6707248	29	78.3783783783784	Intron	CD83
chr6	17042411	17042438	-4.5591113	4	142.857142857143	IGR	Unknown
chr6	18385951	18389629	-3.911336	17	12.7752106550693	Intron	RNF144B
chr6	19045969	19045969	-4.4165526	4	4000	IGR	Unknown
chr6	19376663	19379725	-1.8718324	12	6.20306888671237	IGR	Unknown
chr6	19939355	19941513	-4.5467566	11	7.8740157480315	IGR	Unknown
chr6	21455254	21456671	-2.709667	7	7.05218617771509	IGR	Unknown
chr6	21514920	21515706	-7.7950106	5	6.35324015247776	IGR	Unknown
chr6	21794711	21795804	-2.0156309	6	6.39853747714808	Intron	CASC15
chr6	22163170	22163450	-3.261291	5	21.3523131672598	Intron	CASC15
chr6	22920526	22920588	-2.9818214	4	63.4920634920635	Intron	RP1-209A6.1
chr6	23367256	23367497	-2.2586823	4	16.5289256198347	IGR	Unknown
chr6	24044407	24045024	-7.9717098	11	17.7993527508091	IGR	Unknown
chr6	25953275	25953275	-6.8954517	5	5000	IGR	Unknown
chr6	26055655	26056531	-5.0473197	25	46.7502850627138	Missense_Mutation	HIST1H1C
chr6	26123566	26125329	-6.6876558	41	52.7210884353741	Intron	HIST1H2BC
chr6	26155944	26157372	-5.7453183	32	51.0846745976207	Missense_Mutation	HIST1H2BD
chr6	26214495	26216922	-3.5204264	18	10.2965403624382	5'Flank	HIST1H2AE
chr6	26234295	26234915	-4.6580399	15	35.426731078905	Missense_Mutation	HIST1H1D
chr6	26685875	26687138	-4.1558546	8	7.91139240506329	RNA	RP11-457M11.5
chr6	27098627	27101219	-3.8160899	27	10.4126494408022	Intron	HIST1H2BJ
chr6	27113984	27115321	-3.7487417	20	21.6741405082212	Silent	HIST1H2BK
chr6	27775037	27776355	-2.8451838	12	9.85595147839272	Silent	HIST1H2AI
chr6	27792077	27792454	-4.5031135	17	63.4920634920635	3'Flank	HIST1H4J
chr6	27804157	27806822	-2.8821781	12	7.50187546886722	5'Flank	HIST1H2BN
chr6	27833388	27835079	-5.0081676	22	15.9574468085106	Missense_Mutation	HIST1H2AL
chr6	27858129	27861638	-5.4592887	33	17.3789173789174	Missense_Mutation	HIST1H3J
chr6	29309699	29309700	-7.9910131	7	3500	IGR	Unknown
chr6	31548188	31549515	-7.1120803	25	36.8975903614458	Intron	TNF
chr6	31549629	31550099	-7.4459643	33	216.56050955414	Intron	LTB
chr6	32440269	32442483	-2.7524127	12	6.77200902934537	5'Flank	HLA-DRB9
chr6	32521488	32521691	-2.6833826	5	39.2156862745098	5'Flank	RNU1-61P
chr6	37138138	37139087	-8.0774995	41	155.789473684211	Intron	PIM1
chr6	37139352	37140266	-7.5005607	24	87.431693989071	Intron	PIM1
chr6	40176794	40177538	-5.3485791	10	14.7651006711409	IGR	Unknown
chr6	42614552	42614560	-7.2854052	5	555.555555555556	Intron	UBR2
chr6	44333866	44333867	-8.1699126	6	3000	Intron	SPATS1
chr6	48419138	48419574	-2.1730617	5	11.441647597254	IGR	Unknown
chr6	48834849	48835162	-2.228634	4	12.7388535031847	IGR	Unknown
chr6	48921085	48921303	-3.5332206	7	36.5296803652968	5'Flank	RP1-57E3.1
chr6	49111958	49112328	-4.1786657	5	13.4770889487871	IGR	Unknown
chr6	49637131	49637230	-2.637588	4	40	IGR	Unknown
chr6	49783782	49784461	-1.4302033	5	7.35294117647059	5'Flank	RP3-417L20.4
chr6	50283508	50283510	-7.2339513	8	3000	IGR	Unknown
chr6	50475312	50476315	-2.6241467	8	7.96812749003984	IGR	Unknown
chr6	50779168	50779778	-4.32906	6	9.81996726677578	IGR	Unknown
chr6	53090246	53091116	-5.5786154	5	6.8886337543054	IGR	Unknown
chr6	55073130	55073418	-2.6958967	6	20.7612456747405	Intron	HCRTR2
chr6	55288323	55289429	-2.5212016	7	6.32339656729901	IGR	Unknown
chr6	55417779	55419309	-6.062697	11	8.4911822338341	Intron	HMGCLL1
chr6	55604729	55605007	-4.7497791	7	35.84229390681	IGR	Unknown
chr6	57216864	57217946	-2.3730488	7	6.46352723915051	Intron	PRIM2
chr6	57529619	57529899	-2.6799006	7	24.9110320284698	IGR	Unknown
chr6	57540688	57540753	-4.5017135	5	196.969696969697	IGR	Unknown
chr6	57728493	57729939	-3.7539071	9	6.21976503109883	IGR	Unknown
chr6	58139223	58141021	-5.3951806	9	6.67037242912729	IGR	Unknown
chr6	58316475	58316511	-4.6619452	5	135.135135135135	IGR	Unknown
chr6	58596501	58596865	-4.9843734	10	32.8767123287671	IGR	Unknown
chr6	61908016	61913470	-2.8402725	28	6.96608615948671	IGR	Unknown
chr6	62195417	62195734	-2.4758132	4	12.5786163522013	IGR	Unknown
chr6	62663523	62665559	-3.3598615	15	8.83652430044183	Intron	KHDRBS2
chr6	62769140	62770536	-7.6425613	12	8.58983536148891	Intron	KHDRBS2
chr6	63267644	63268176	-2.2624254	5	9.38086303939962	IGR	Unknown
chr6	64742963	64743741	-7.6475013	14	17.9717586649551	Intron	EYS
chr6	65414372	65414429	-3.3206666	4	68.9655172413793	Intron	EYS
chr6	65877017	65879316	-1.9452623	14	6.52173913043478	Intron	EYS
chr6	65975498	65976884	-7.1604587	13	10.0937274693583	Intron	EYS
chr6	66028602	66029272	-2.301253	5	7.45156482861401	Intron	EYS
chr6	66151957	66153247	-2.2782985	11	10.0697134004648	Intron	EYS
chr6	66212031	66212835	-2.1644536	9	11.1801242236025	Intron	EYS
chr6	66220823	66221335	-3.0519184	7	13.64522417154	Intron	EYS
chr6	66603536	66604429	-1.6544194	6	6.71140939597315	IGR	Unknown
chr6	66939694	66940803	-1.808261	8	8.10810810810811	IGR	Unknown
chr6	67053249	67053757	-1.3579749	5	9.82318271119843	IGR	Unknown
chr6	67144932	67145195	-2.0106891	6	22.7272727272727	IGR	Unknown
chr6	67212932	67213456	-1.5779756	6	11.4285714285714	IGR	Unknown
chr6	67432157	67432831	-5.2621415	5	7.40740740740741	IGR	Unknown
chr6	67630494	67631374	-1.690766	7	7.94551645856981	IGR	Unknown
chr6	67648872	67649703	-1.7874513	8	9.61538461538461	IGR	Unknown
chr6	68141223	68142392	-3.8570179	10	8.54700854700855	IGR	Unknown
chr6	69091074	69091913	-7.2542146	8	9.52380952380952	IGR	Unknown
chr6	69112615	69112653	-5.6884198	4	102.564102564103	IGR	Unknown
chr6	70007302	70007304	-7.4487256	6	2000	Intron	BAI3
chr6	75268373	75269827	-7.950209	12	8.93470790378007	Intron	RP11-554D15.1
chr6	76270592	76270641	-4.8257315	4	100	IGR	Unknown
chr6	77928944	77930163	-1.8856279	9	7.37704918032787	IGR	Unknown
chr6	78126499	78126555	-6.8684909	6	105.263157894737	IGR	Unknown
chr6	78237524	78237662	-2.5562893	4	28.7769784172662	IGR	Unknown
chr6	78954813	78956233	-6.3395187	11	8.44475721323012	IGR	Unknown
chr6	82450468	82450625	-4.1921413	7	56.9620253164557	3'Flank	FAM46A
chr6	85697695	85699167	-5.0780872	10	6.78886625933469	IGR	Unknown
chr6	87837807	87838500	-3.7045641	7	10.0864553314121	IGR	Unknown
chr6	89336042	89339225	-4.4553397	12	12.248743718593	Intron	RNGTT
chr6	90060309	90066178	-4.9462819	21	6.30323679727428	Intron	UBE2J1
chr6	91002899	91005182	-4.5424925	26	17.0753064798599	Intron	BACH2
chr6	91005303	91005879	-7.7929794	50	195.840554592721	Intron	BACH2
chr6	91005303	91006336	-7.7929794	50	195.840554592721	Intron	NA
chr6	92616305	92617982	-6.0015182	13	7.74731823599523	IGR	Unknown
chr6	92869669	92869671	-6.8682087	7	2333.33333333333	IGR	Unknown
chr6	92889023	92889468	-1.6898497	5	11.2107623318386	IGR	Unknown
chr6	92918219	92919483	-1.7290653	8	7.11462450592885	IGR	Unknown
chr6	93478224	93479218	-1.8953031	6	6.03015075376884	IGR	Unknown
chr6	93902048	93903104	-2.3682447	8	7.5685903500473	IGR	Unknown
chr6	94078310	94078428	-2.923508	5	42.0168067226891	Intron	EPHA7
chr6	94457253	94458176	-1.5347704	7	9.74025974025974	IGR	Unknown
chr6	94551336	94552274	-2.5894542	7	7.45473908413206	IGR	Unknown
chr6	94621867	94623206	-1.9155986	8	8.95522388059701	IGR	Unknown
chr6	94733964	94735159	-1.627866	8	7.52508361204013	IGR	Unknown
chr6	94868226	94869279	-1.8766233	7	8.53889943074004	5'Flank	Unknown
chr6	94924116	94924640	-2.0729491	6	11.4285714285714	IGR	Unknown
chr6	95000254	95000449	-2.0303073	4	25.5102040816327	IGR	Unknown
chr6	95299715	95299715	-7.1023162	5	5000	IGR	Unknown
chr6	97785483	97785911	-7.3250077	7	16.3170163170163	IGR	Unknown
chr6	98265241	98265726	-1.7045294	6	12.3456790123457	Intron	RP11-436D23.1
chr6	100701783	100703082	-4.3945413	7	6.15384615384615	IGR	Unknown
chr6	100860434	100860551	-4.3344142	4	42.3728813559322	Intron	SIM1
chr6	102454058	102454268	-6.6110841	9	42.654028436019	Intron	GRIK2
chr6	102463867	102464416	-2.3792223	6	10.9090909090909	Intron	GRIK2
chr6	102791357	102791797	-4.9310616	13	29.4784580498866	IGR	Unknown
chr6	102831691	102832799	-1.1621215	7	6.31199278629396	IGR	Unknown
chr6	103214776	103215235	-7.2589935	9	23.9130434782609	IGR	Unknown
[truncated: 2,406 more rows]
