# Supplementary material for: Genome-wide discovery of somatic regulatory variants in diffuse large B-cell lymphoma
Source: Nat Commun. 2018 Oct 1;9:4001. doi: 10.1038/s41467-018-06354-3 (PMC6167379; doi:10.1038/s41467-018-06354-3)
Supplement: Supplementary file 8 — Supplementary Data 6 [file 41467_2018_6354_MOESM8_ESM.txt]

Hugo_Symbol	ABC	GCB	pval	or	ci.up	ci.low	adjPval
CD44_chr11_35160071	14	0	1.42257235070746e-06	Inf	5.843712216226	Inf	0.0011551234114781
BCL2_chr18_60988279	1	25	3.9066827064072e-06	0.0399206488441524	0.00094405116576705	0.261842431759835	0.0011551234114781
BCL2_chr18_60804233	0	21	4.30846732871769e-06	0	0	0.214023997872939	0.0011551234114781
PIM2_chrX_48773235	17	2	4.50340511297506e-06	16.65796144078	3.65871757448348	155.930037889771	0.0011551234114781
SOCS1_chr16_11346551	1	23	1.665541116817e-05	0.0449966748859852	0.00106069835014221	0.296985933577367	0.00341769037170849
PIM1_chr6_37139352	17	3	2.78384413471375e-05	10.9799803916878	2.92038453592562	62.1038799493348	0.00476037347036051
S1PR2_chr19_10339971	3	26	8.67681856785581e-05	0.117001871467748	0.0213741031266326	0.417263029745025	0.0127177369294572
C1orf186_chr1_206283386	22	9	0.000293673597413476	5.04290511685796	1.97346307510988	13.9107363191868	0.0348727561816348
IGHV4-34_chr14_106830475	16	4	0.000317468300293269	7.47074097247602	2.20976168674377	32.8066244123492	0.0348727561816348
ETV6_chr12_11803078	14	3	0.00035059755298058	8.39969369486831	2.17025656339534	48.1352880323955	0.0348727561816348
DNMT1_chr19_10304329	0	15	0.000373879452239749	0	0	0.341168309363608	0.0348727561816348
CD74_chr5_149785912	8	34	0.000556022230522264	0.222746966727961	0.0800674246481543	0.558002593717898	0.0475399007096536
NOTCH2_chr1_120573846	8	0	0.000621439699997697	Inf	2.65907803688025	Inf	0.0490459332459721
IGLL5_chr22_23234986	12	2	0.000803435106704669	10.4279267967046	2.17081571499465	100.269521247029	0.0498990007130092
GRHPR_chr9_37423779	17	6	0.000826786561521594	5.29692911708839	1.80727861064743	17.8215001965296	0.0498990007130092
IGHG1_chr14_106213777	17	6	0.000826786561521594	5.29692911708839	1.80727861064743	17.8215001965296	0.0498990007130092
IRF4_chr6_390698	17	6	0.000826786561521594	5.29692911708839	1.80727861064743	17.8215001965296	0.0498990007130092
DMD_chrX_33145988	1	16	0.00111819518790059	0.072709725265006	0.00168538355656869	0.498294868796742	0.0609194232415477
AICDA_chr12_8762122	20	9	0.00112813746743607	4.32870226865844	1.67686045057397	12.0060110099004	0.0609194232415477
MYD88_chr3_38182025	15	5	0.00123436069784132	5.4023764519498	1.70828787579418	20.4337039316017	0.061865392916985
RP11-397D12.4_chr9_37384269	3	21	0.00126625073221899	0.158466883536846	0.0286216532025078	0.576520852720163	0.061865392916985
BATF_chr14_75988729	12	3	0.00174861756439675	6.87554460855434	1.72587623822857	39.9922411230374	0.0815491645941393
CD83_chr6_14118730	4	23	0.00186931032117939	0.189644178045349	0.0446210439845359	0.608244173016437	0.0833874951969588
TBC1D4_chr13_75983200	1	15	0.00213267139779001	0.0788402080301915	0.00181929296315674	0.544567203156863	0.0892254712762698
SGK1_chr6_134495507	3	20	0.00226101245128783	0.169240238831981	0.0304617725133637	0.619115585960702	0.0892254712762698
BCL7A_chr12_122461556	13	39	0.00230282876700024	0.312287698201737	0.13222512412977	0.703683027966719	0.0892254712762698
EZH2_chr7_148505047	2	18	0.00238646795145307	0.127344000728275	0.0137325360910688	0.571886661706566	0.0892254712762698
LRMP_chr12_25205299	9	32	0.002435003114752	0.283886865206272	0.106769193530636	0.693461774051866	0.0892254712762698
IGHE_chr14_106070672	0	11	0.00269799379877153	0	0	0.515775356562374	0.0922713879179862
RP11-96F8.1_chr10_39078977	0	11	0.00269799379877153	0	0	0.515775356562374	0.0922713879179862
PLEKHA2_chr8_38757893	11	3	0.00377786847664436	6.16438632637269	1.51842393353651	36.2556290571241	0.123750688094252
AC096579.13_chr2_89140374	3	19	0.004020564575074	0.181144122679395	0.0324876670890718	0.666787040106117	0.123750688094252
CD83_chr6_14118169	9	31	0.00407723406815846	0.29928934987206	0.112414944272517	0.732529891754089	0.123750688094252
BTG2_chr1_203275552	31	24	0.00419552817101639	2.88166530082641	1.33517825484647	6.34397658426399	0.123750688094252
ARID5B_chr10_63805139	2	17	0.0045117648489339	0.137028393597554	0.0146724506578318	0.619920179517592	0.123750688094252
ZCCHC7_chr9_37336046	2	17	0.0045117648489339	0.137028393597554	0.0146724506578318	0.619920179517592	0.123750688094252
Unknown_chr8_43092846	2	16	0.00458502382860941	0.147920101679696	0.0157842024616257	0.674781528087995	0.123750688094252
CXCR4_chr2_136874215	22	13	0.00468126334338317	3.30132506945352	1.39073003714264	8.12319625242112	0.123750688094252
Unknown_chr9_37396107	7	27	0.00472251957618542	0.278017907195647	0.0932824365612695	0.732506995899452	0.123750688094252
RP11-44H4.1_chr3_187660926	5	23	0.00482458822979539	0.241486441623452	0.0665992002212066	0.715490286605946	0.123750688094252
FAM208B_chr10_5753769	0	10	0.00528561036951929	0	0	0.585198311218096	0.126117121840158
PALM2-AKAP2_chr9_112807919	0	10	0.00528561036951929	0	0	0.585198311218096	0.126117121840158
Unknown_chr11_97977712	0	10	0.00528561036951929	0	0	0.585198311218096	0.126117121840158
IGLL5_chr22_23234703	12	4	0.00562776829310442	5.09781729272295	1.4308849823632	23.0586985041974	0.131229324289208
CIITA_chr16_10971397	4	21	0.00602019517446229	0.21508109459883	0.0503315803641283	0.696654259390365	0.13726044997774
IGHM_chr14_106322477	17	9	0.00750983660287373	3.39629558129225	1.28634154315788	9.54473802753764	0.156058130982027
CIITA_chr16_10972409	10	32	0.00761743170427525	0.322150845023199	0.125775944230496	0.768811406025967	0.156058130982027
Unknown_chr9_37406892	10	32	0.00761743170427525	0.322150845023199	0.125775944230496	0.768811406025967	0.156058130982027
IGHE_chr14_106069261	1	13	0.00774059126691891	0.0937734278794715	0.00214456218288447	0.661899665236372	0.156058130982027
Unknown_chr8_69817440	9	2	0.00775866428222878	7.32769463868485	1.42867782256819	72.466562194239	0.156058130982027
PRDM1_chr6_106534435	10	3	0.00795601142229927	5.48418382992965	1.32023963464023	32.6369404099925	0.156058130982027
SGK1_chr6_134491624	2	15	0.00806148239965637	0.160259979814239	0.0170606628736635	0.738122039805282	0.156058130982027
SPRED2_chr2_65588146	2	15	0.00806148239965637	0.160259979814239	0.0170606628736635	0.738122039805282	0.156058130982027
IGHG1_chr14_106213350	13	5	0.00844268086707375	4.46613242114663	1.37491821625728	17.1570338966399	0.156441725443607
MPEG1_chr11_58975735	7	1	0.00870015579996776	11.0490588545894	1.3528492130659	511.147175374674	0.156441725443607
ROBO2_chr3_76197803	7	1	0.00870015579996776	11.0490588545894	1.3528492130659	511.147175374674	0.156441725443607
BCL6_chr3_187463196	11	33	0.00872175446772652	0.343649798585483	0.138510336701358	0.802905642299238	0.156441725443607
IGHJ6_chr14_106328443	18	10	0.00884368428433643	3.27665108430394	1.28070732588103	8.83383702577506	0.156441725443607
LPP_chr3_187958418	8	28	0.00942177401878915	0.306578023671266	0.109388913636593	0.777702598143927	0.163843053275893
AC007682.1_chr2_51581274	0	9	0.0104252816034573	0	0	0.673125110659138	0.167130295705425
AKAP13_chr15_86243717	0	9	0.0104252816034573	0	0	0.673125110659138	0.167130295705425
MSR1_chr8_15960139	0	9	0.0104252816034573	0	0	0.673125110659138	0.167130295705425
Unknown_chr13_54846492	0	9	0.0104252816034573	0	0	0.673125110659138	0.167130295705425
XBP1_chr22_29195982	0	9	0.0104252816034573	0	0	0.673125110659138	0.167130295705425
IGHG2_chr14_106110529	11	4	0.0110976488457024	4.57079967985413	1.25770950433378	20.8930860802678	0.172518402425056
Unknown_chr14_106042664	6	23	0.0110976750097989	0.295342545663953	0.0907381165368776	0.826114049702725	0.172518402425056
CDH18_chr5_20355955	13	6	0.0122662145769774	3.67618616449962	1.19556976992339	12.7242379302142	0.185075531705571
EPHA6_chr3_96713302	13	6	0.0122662145769774	3.67618616449962	1.19556976992339	12.7242379302142	0.185075531705571
BCL7A_chr12_122458647	7	25	0.0130218404771839	0.311760725196654	0.104150785454527	0.827305889142529	0.185850263592259
IGLL5_chr22_23231139	16	9	0.0135151802573806	3.11684850622126	1.16872292324064	8.81557047784229	0.185850263592259
KIAA0226L_chr13_46959318	20	13	0.0139525396755734	2.83336036114216	1.18084425756097	7.01616817980479	0.185850263592259
IMMP2L_chr7_110769356	1	12	0.0146463226266589	0.103101714593713	0.00234476871378456	0.737781525003831	0.185850263592259
Unknown_chrX_64070354	1	12	0.0146463226266589	0.103101714593713	0.00234476871378456	0.737781525003831	0.185850263592259
ZNF608_chr5_124042454	1	12	0.0146463226266589	0.103101714593713	0.00234476871378456	0.737781525003831	0.185850263592259
EZR_chr6_159238088	1	11	0.0148297712693304	0.114125389596628	0.00257838110685922	0.830160653865069	0.185850263592259
FOXO1_chr13_41238433	1	11	0.0148297712693304	0.114125389596628	0.00257838110685922	0.830160653865069	0.185850263592259
MEF2B_chr19_19258642	1	11	0.0148297712693304	0.114125389596628	0.00257838110685922	0.830160653865069	0.185850263592259
MEF2C_chr5_88174661	1	11	0.0148297712693304	0.114125389596628	0.00257838110685922	0.830160653865069	0.185850263592259
RP11-211C9.1_chr8_8600168	1	11	0.0148297712693304	0.114125389596628	0.00257838110685922	0.830160653865069	0.185850263592259
EVA1C_chr21_33804231	12	5	0.0155774343557342	4.03006476697985	1.21944323499114	15.6337397741166	0.185850263592259
IGLL5_chr22_23235271	12	5	0.0155774343557342	4.03006476697985	1.21944323499114	15.6337397741166	0.185850263592259
RP11-496H1.2_chr3_197362693	12	5	0.0155774343557342	4.03006476697985	1.21944323499114	15.6337397741166	0.185850263592259
Unknown_chr7_61738085	12	5	0.0155774343557342	4.03006476697985	1.21944323499114	15.6337397741166	0.185850263592259
IRF8_chr16_85932927	8	26	0.0160134841443884	0.343078992596295	0.12188992838849	0.876004167795632	0.185850263592259
IGHV2-70_chr14_107179687	12	33	0.0160147468153617	0.383301089076789	0.158499916603802	0.881024872775426	0.185850263592259
ZFP36L1_chr14_69259181	12	33	0.0160147468153617	0.383301089076789	0.158499916603802	0.881024872775426	0.185850263592259
RP11-133F8.2_chr5_91868425	8	2	0.0161215140932856	6.38075192174796	1.20286500349625	64.2551508839506	0.185850263592259
Unknown_chr14_19002083	8	2	0.0161215140932856	6.38075192174796	1.20286500349625	64.2551508839506	0.185850263592259
Unknown_chr7_122852698	8	2	0.0161215140932856	6.38075192174796	1.20286500349625	64.2551508839506	0.185850263592259
