# Supplementary material for: Genome-wide discovery of somatic regulatory variants in diffuse large B-cell lymphoma
Source: Nat Commun. 2018 Oct 1;9:4001. doi: 10.1038/s41467-018-06354-3 (PMC6167379; doi:10.1038/s41467-018-06354-3)
Supplement: Supplementary file 9 — Supplementary Data 7 [file 41467_2018_6354_MOESM9_ESM.txt]

Gene	Imbalanced_Samples	Total_Samples	Imbalanced_Proportion
BCL2	74	82	0.9024390243902439
B2M	56	63	0.8888888888888888
TP53	49	60	0.8166666666666667
MYC	21	26	0.8076923076923077
MEF2B	40	55	0.7272727272727273
TMSB4X	52	73	0.7123287671232876
POU2F2	11	16	0.6875
GNA13	35	51	0.6862745098039216
TMEM30A	15	22	0.6818181818181818
TCF3	4	6	0.6666666666666666
PTPN1	2	3	0.6666666666666666
CD58	14	21	0.6666666666666666
CD79B	27	41	0.6585365853658537
IRF4	18	28	0.6428571428571429
NFKBIZ	21	33	0.6363636363636364
SGK1	30	48	0.625
S1PR2	5	8	0.625
NFKBIA	13	21	0.6190476190476191
TNFAIP3	16	26	0.6153846153846154
ZFP36L1	25	41	0.6097560975609756
SOCS1	40	66	0.6060606060606061
PHF6	3	5	0.6
IRF8	17	29	0.5862068965517241
NFKBIE	10	18	0.5555555555555556
ID3	6	11	0.5454545454545454
HIST1H1C	25	46	0.5434782608695652
BTG2	30	56	0.5357142857142857
TBL1XR1	10	19	0.5263157894736842
EZH2	20	38	0.5263157894736842
TNFRSF14	31	59	0.5254237288135594
STAT6	8	16	0.5
KLHL6	18	36	0.5
HVCN1	2	4	0.5
DDX3X	10	20	0.5
PIM1	42	86	0.4883720930232558
EBF1	16	34	0.47058823529411764
RHOA	6	13	0.46153846153846156
CREBBP	18	39	0.46153846153846156
FAS	11	24	0.4583333333333333
RBM38	5	11	0.45454545454545453
MPEG1	9	21	0.42857142857142855
CARD11	17	41	0.4146341463414634
ARID1A	12	29	0.41379310344827586
ETS1	2	5	0.4
BCL10	5	13	0.38461538461538464
USP7	5	14	0.35714285714285715
SMARCA4	2	6	0.3333333333333333
RFX7	5	16	0.3125
CCND3	8	26	0.3076923076923077
IL4R	5	17	0.29411764705882354
MYD88	15	52	0.28846153846153844
ZC3H12A	4	14	0.2857142857142857
NR3C1	2	7	0.2857142857142857
EP300	6	21	0.2857142857142857
TFAP4	1	4	0.25
MS4A1	1	4	0.25
HIST1H1E	13	55	0.23636363636363636
SIN3A	2	9	0.2222222222222222
NOTCH1	3	16	0.1875
SPEN	3	17	0.17647058823529413
GNAI2	1	6	0.16666666666666666
BIRC6	4	24	0.16666666666666666
FOXO1	3	20	0.15
KMT2D	5	36	0.1388888888888889
UBR4	2	17	0.11764705882352941
FBXO11	2	18	0.1111111111111111
PCBP1	1	10	0.1
PDS5B	1	12	0.08333333333333333
NFKB1	1	12	0.08333333333333333
ATM	1	15	0.06666666666666667
KMT2C	1	16	0.0625
RB1	0	11	0.0
GHDC	0	3	0.0
ADPRHL1	0	2	0.0
ADAMTS12	0	1	0.0
