# Supplementary material for: Genome-wide discovery of somatic regulatory variants in diffuse large B-cell lymphoma
Source: Nat Commun. 2018 Oct 1;9:4001. doi: 10.1038/s41467-018-06354-3 (PMC6167379; doi:10.1038/s41467-018-06354-3)
Supplement: Supplementary file 10 — Supplementary Data 8 [file 41467_2018_6354_MOESM10_ESM.xlsx]

## Sheet: gBlock Sequences
gBlock Name	Sequence
Wild-type	5’-TAATACGACTCACTATAGGGAGATTCTCTTCCAGATCCGACGTATCCTGAAGGGAAAGTCCATTCAGCAGAGAGCTCCACCGTATTAGCTCCATTAGCTTGGAGCCTGGCTAGCAACACTCACTGTCAGTTAGGCAGTCCTGATGTATCTGTACATAGACCATTTGCCTTATATTGGCAAATGTAAGTTGTTTCTATGAAACAAACATATTTAGTTCACTATTATATAGTGGGTTATATTAAAAGAAAAGAAGAAAAATATCTAATTTCTCTTGGCAGATTTGCATATTTCATACCCAGGT -3’
T251	5’-TAATACGACTCACTATAGGGAGATTCTCTTCCAGATCCGACGTATCCTGAAGGGAAAGTCCATTCAGCAGAGAGCTCCACCGTATTAGCTCCATTAGCTTGGAGCCTGGCTAGCAACACTCACGGTCAGTTAGGCAGTCCTGATGTATCTGTACATAGACCATTTGCCTTATATTGGCAAATGTAAGTTGTTTCTATGAAACAAACATATTTAGTTCACTATTATATAGTGGGTTATATTAAAAGAAAAGAAGAAAAATATCTAATTTCTCTTGGCAGATTTGCATATTTCATACCCAGGT-3’
Del1	5’-TAATACGACTCACTATAGGGAGATTCTCTTCCAGATCCGACGTATCCTGAAGGGAAAGTCCATTCAGCAGAGAGCTCCACCGTATTAGCTCCATTAGCTTGGAGCCTGGCTAGCAACACTCACTGTTAGGCAGTCCTGATGTATCTGTACATAGACCATTTGCCTTATATTGGCAAATGTAAGTTGTTTCTATGAAACAAACATATTTAGTTCACTATTATATAGTGGGTTATATTAAAAGAAAAGAAGAAAAATATCTAATTTCTCTTGGCAGATTTGCATATTTCATACCCAGGT-3’
Del2	5’-TAATACGACTCACTATAGGGAGATTCTCTTCCAGATCCGACGTATCCTGAAGGGAAAGTCCATTCAGCAGAGAGCTCCACCGTATTAGCTCCATTAGCTTGGAGCCTGGCTAGCAACACTCACTGTCAGGCAGTCCTGATGTATCTGTACATAGACCATTTGCCTTATATTGGCAAATGTAAGTTGTTTCTATGAAACAAACATATTTAGTTCACTATTATATAGTGGGTTATATTAAAAGAAAAGAAGAAAAATATCTAATTTCTCTTGGCAGATTTGCATATTTCATACCCAGGT -3’
Del3	5’-TAATACGACTCACTATAGGGAGATTCTCTTCCAGATCCGACGTATCCTGAAGGGAAAGTCCATTCAGCAGAGAGCTCCACCGTATTAGCTCCATTAGCTTGGAGCCTGGCTAGCAACACTCACTGTCAGTTAGGCAGTCCTGATGTATCTGTACATAGACCATTTGCCTTATATTGGCAAATGTAAGTATGAAACAAACATATTTAGTTCACTATTATATAGTGGGTTATATTAAAAGAAAAGAAGAAAAATATCTAATTTCTCTTGGCAGATTTGCATATTTCATACCCAGGT-3’

## Sheet: Cloning Primers
Primer	Sequence
NFKBIZ_cloning_FW	gatacatctagaCAGATCCGACGTATCCTGAAG
NFKBIZ_cloning_RV	acatagtctagaATGCAAATCTGCCAAGAGAAA
NFKBIZ_cloning_control_FW	gatacatctagaGATGGGGAGTTACGGAGTTGT
NFKBIZ_cloning_control_RV	acatagtctagaAAGGCTCAGGTAGGAGGATCA
